# Supplementary material for: Genome-Wide Association Study of Xian Rice Grain Shape and Weight in Different Environments
Source: Plants (Basel). 2023 Jul 4;12(13):2549. doi: 10.3390/plants12132549 (PMC10347298; doi:10.3390/plants12132549)
Supplement: Supplementary file 1 [file plants-12-02549-s001.zip]

Archive with 2 entries (2 files):
- plants-2430939-supplementary.pdf
- Supplementary Table.xlsx
