# Supplementary material for: Genome-Wide Association Study of Xian Rice Grain Shape and Weight in Different Environments
Source: Plants (Basel). 2023 Jul 4;12(13):2549. doi: 10.3390/plants12132549 (PMC10347298; doi:10.3390/plants12132549)
Supplement: Supplementary file 1 [file plants-12-02549-s001.zip › Supplementary Table.xlsx]

## Sheet: Table S1
Table S1.Information of 275 rice accessions
Sequencing number	Germplasm name	country	Population	Haplotype typea
				LOC_Os03g29260	LOC_Os05g02500	LOC_Os03g37930	LOC_Os04g08350	LOC_Os01g07500	LOC_Os02g15580
IRIS_313-7654	BOUAKE 189	Cote d'Ivoire	xian	HapC	HapB	HapA	HapC	HapB	HapB
IRIS_313-10298	3210	Sri Lanka	xian	HapC	HapB	HapA	HapC	HapB	HapB
IRIS_313-10307	INIAP 6	Ecuador	xian	HapC	HapB	HapA	HapD	HapB	HapB
IRIS_313-10361	IR 63295-AC 209-7	Philippines	xian	HapC	HapB	HapA	HapA	HapB	HapB
IRIS_313-10268	FONAIAP 2	Venezuela	xian	HapC	HapB	HapA	Unknown	HapB	HapB
IRIS_313-10392	IR 77390-1-6-4-19-1-B	Philippines	xian	HapC	HapC	HapA	HapG	HapC	HapA
IRIS_313-11510	A 69-1	Sri Lanka	xian	HapC	HapB	HapA	HapE	HapB	HapB
IRIS_313-12014	ADANKARU	Nigeria	xian	HapA	HapC	Unknown	Unknown	HapB	HapB
IRIS_313-11493	AR 133	India	xian	HapD	HapB	HapA	Unknown	HapB	HapB
IRIS_313-11108	B 12	Liberia	xian	HapC	HapB	HapA	HapB	HapB	HapB
IRIS_313-11852	BAI MI ZAI 7	China	xian	HapA	HapA	HapB	HapD	HapB	HapB
IRIS_313-10996	BAKASI	Indonesia	xian	HapC	HapB	HapA	Unknown	HapB	HapB
IRIS_313-11563	BIJULI BATI	Nepal	xian	HapB	HapC	Unknown	HapG	HapC	HapB
IRIS_313-11491	BIR BAHADUR	India	xian	HapC	HapA	HapA	HapD	HapC	HapB
IRIS_313-11326	BR 51-115-4	Bangladesh	xian	HapC	HapB	HapA	HapB	HapB	HapB
IRIS_313-11423	C 1016-1	Philippines	xian	HapD	HapB	HapA	Unknown	HapB	HapB
IRIS_313-11431	C 166-135	Philippines	xian	Unknown	HapB	HapA	HapF	HapB	HapB
IRIS_313-10497	CE IN TSAN	China	xian	HapA	HapB	HapA	HapD	HapB	HapB
IRIS_313-12187	CHAM LEK	Laos	xian	HapC	HapA	HapA	Unknown	HapB	HapB
IRIS_313-11594	CHAN THANH HOA	Viet Nam	xian	HapD	HapB	Unknown	Unknown	HapB	HapB
IRIS_313-11824	DHANIYA PHOOL	India	xian	HapC	HapB	HapA	HapE	HapC	HapB
IRIS_313-11525	DIAMBARANG	Guinea-Bissau	xian	HapC	HapC	HapA	Unknown	HapB	HapB
IRIS_313-12325	DISSI	Cameroon	xian	Unknown	HapC	HapA	Unknown	HapB	HapB
IRIS_313-11167	DUBRAJ	India	xian	HapC	HapC	HapA	Unknown	HapC	HapB
IRIS_313-12017	EX SANDEMA	Ghana	xian	HapC	HapA	HapA	Unknown	HapB	HapB
IRIS_313-11798	E ZI 100	China	xian	HapC	HapB	HapA	Unknown	HapB	HapB
IRIS_313-11570	GENG 77-4	China	xian	HapC	Unknown	HapA	HapD	HapA	HapB
IRIS_313-11120	GURULEY	Bhutan	xian	HapA	HapB	HapA	Unknown	HapB	HapB
IRIS_313-11541	HOE PHAR THAE	Myanmar	xian	HapD	HapA	HapA	HapD	HapB	HapB
IRIS_313-11980	HSINCHU AI CHIO CHIENG	Taiwan	xian	Unknown	HapB	HapA	HapD	HapB	HapB
IRIS_313-11987	IR 10120-7-2-1-4	Philippines	xian	HapC	HapB	HapA	Unknown	HapB	HapB
IRIS_313-11886	IR 4683-54-2	Philippines	xian	HapC	HapC	HapA	Unknown	HapB	HapA
IRIS_313-11978	IR 5657-33-2	Philippines	xian	HapC	HapB	HapA	HapB	HapB	HapB
IRIS_313-11665	JIN HUA 258	China	xian	HapA	HapB	HapA	HapD	HapA	HapB
IRIS_313-11505	K 1074	India	xian	Unknown	HapB	HapA	Unknown	HapB	HapB
IRIS_313-12080	KA GIL	Philippines	xian	HapB	HapB	HapA	HapF	HapB	HapB
IRIS_313-12287	KAUK HNYINGWA	Myanmar	xian	HapC	HapC	HapA	HapE	Unknown	HapB
IRIS_313-11724	KONYAN	Guinea	xian	HapC	HapB	HapA	HapG	HapC	HapB
IRIS_313-11543	KYUN TAW SEIN	Myanmar	xian	HapC	HapB	Unknown	HapE	HapB	HapB
IRIS_313-12130	KHAO PA	Laos	xian	HapC	HapA	HapA	HapF	HapB	HapB
IRIS_313-11949	LIU HE XI HE	China	xian	HapB	HapB	HapB	HapD	HapA	HapB
IRIS_313-11478	LOCAL	India	xian	HapA	HapB	HapA	HapC	HapC	HapB
IRIS_313-12297	LOUK PASOM	Laos	xian	HapC	HapB	HapA	Unknown	HapB	HapB
IRIS_313-11433	MR 136-1	India	xian	Unknown	HapC	HapA	HapA	HapB	HapB
IRIS_313-11889	MURGI BRINJ	Pakistan	xian	HapC	HapC	HapA	HapD	HapB	HapB
IRIS_313-11158	NAN ERH AI 5	China	xian	HapA	HapB	HapB	Unknown	HapA	HapB
IRIS_313-12355	NASAENG	Laos	xian	HapC	HapC	HapB	HapC	HapB	HapB
IRIS_313-11641	NCS 477	India	xian	Unknown	HapB	HapA	Unknown	Unknown	HapB
IRIS_313-11648	NCS 830	India	xian	HapC	HapC	HapA	Unknown	HapB	HapB
IRIS_313-10682	PA KHENG	Laos	xian	HapC	HapB	HapA	HapF	HapB	HapB
IRIS_313-11844	PUEY TAW	Thailand	xian	HapB	HapB	HapA	HapF	Unknown	HapB
IRIS_313-11789	SABORAMANDALOAFO	Madagascar	xian	HapA	HapC	HapA	HapF	HapC	HapB
IRIS_313-11162	SABRAN	Indonesia	xian	HapC	HapC	HapA	HapA	HapB	HapB
IRIS_313-12308	SAM SI	Laos	xian	HapC	HapC	HapA	HapC	HapB	HapB
IRIS_313-11089	SRAU THMOR	Cambodia	xian	HapD	HapA	HapA	HapF	HapB	HapB
IRIS_313-10715	SUDU KARAYAL	Sri Lanka	xian	Unknown	HapB	Unknown	Unknown	HapC	HapB
IRIS_313-10515	TAICHUNG WOO GEN 2	Taiwan	xian	HapC	HapB	HapA	HapD	HapB	HapB
IRIS_313-12229	TAM	Laos	xian	HapC	HapC	HapB	HapE	HapB	HapB
IRIS_313-12232	TE SAN AI 2	China	xian	HapA	HapB	HapB	HapC	HapB	HapB
IRIS_313-10502	TON ROO SHUN	China	xian	HapA	HapB	HapB	HapG	HapB	HapB
IRIS_313-12024	TOS 9795	Sierra Leone	xian	HapC	HapB	HapA	HapC	HapB	HapB
IRIS_313-11621	UPRH 265	India	xian	HapC	HapB	HapA	Unknown	HapB	HapB
IRIS_313-12283	VARY 5000 FOTSY	Madagascar	xian	Unknown	HapC	HapA	Unknown	Unknown	HapB
IRIS_313-11964	VUOTTA SAIL	Bangladesh	xian	HapC	HapC	HapA	HapE	HapB	HapB
IRIS_313-11885	YANG WAN XIAN	China	xian	HapC	HapB	HapB	HapD	HapA	HapB
IRIS_313-11910	YU HE HONG	China	xian	Unknown	HapB	Unknown	HapD	HapB	HapB
IRIS_313-11438	ZACATEPEC A 79	Mexico	xian	HapB	HapC	HapA	HapC	Unknown	HapB
IRIS_313-10863	ARC 11322	India	xian	HapC	HapC	HapA	HapD	HapC	HapB
IRIS_313-10880	ARC 12180	India	xian	HapC	HapC	HapA	HapC	HapB	HapB
IRIS_313-11256	ARC 12411	India	xian	HapC	HapC	HapA	HapC	HapB	HapB
IRIS_313-11299	ARC 14299	India	xian	HapC	HapA	HapA	HapD	HapB	HapB
IRIS_313-11266	ARC 14347	India	xian	HapC	HapB	HapA	HapD	HapB	HapB
IRIS_313-11273	ARC 14860	India	xian	HapC	HapC	HapA	Unknown	HapB	HapB
IRIS_313-10847	ARC 6015	India	xian	HapC	HapB	HapA	HapC	HapB	HapB
IRIS_313-10668	ARC 7255	India	xian	HapC	HapC	HapA	HapA	HapC	HapB
IRIS_313-11239	B 737 G-KN-23-1	Indonesia	xian	HapC	HapC	HapA	Unknown	HapB	HapB
IRIS_313-11220	CHITRAJ 14-134	Bangladesh	xian	HapC	HapC	HapA	HapE	HapC	HapB
IRIS_313-10984	DUDHSAR	Bangladesh	xian	HapC	HapC	HapA	HapE	HapC	HapB
IRIS_313-11132	KALALAN	Myanmar	xian	HapC	HapA	HapA	Unknown	Unknown	HapB
IRIS_313-11365	LANJALI	India	xian	HapC	HapC	HapA	HapC	HapB	HapB
IRIS_313-11142	SHWEPULAY	Myanmar	xian	HapC	HapC	Unknown	Unknown	Unknown	HapB
IRIS_313-11229	STRAW 23-428	Bangladesh	xian	HapB	HapC	HapA	HapC	HapC	HapB
IRIS_313-11372	SUFALDHULA	India	xian	HapA	HapA	HapA	Unknown	HapB	HapB
IRIS_313-11144	TAUNGDI	Myanmar	xian	HapC	Unknown	HapA	Unknown	HapB	HapB
IRIS_313-12284	VARY GONY	Madagascar	xian	HapA	HapB	HapA	Unknown	HapC	HapB
IRIS_313-11561	BANGLA	Nepal	xian	HapA	HapC	HapA	HapC	HapC	HapB
IRIS_313-11635	GAM PERNG	Thailand	xian	HapC	HapC	HapA	HapB	HapB	HapB
IRIS_313-11983	KERIBAREFOR	Burkina Faso	xian	HapC	HapC	HapA	HapA	HapB	HapB
IRIS_313-15906	IR 73571-3B-11-3-K2	Philippines	xian	HapC	HapA	HapA	HapG	HapC	HapB
B006	Yikong	Viet Nam	xian	HapC	HapC	HapA	HapF	HapB	HapB
B019	Buleida A-75	Mexico	xian	Unknown	Unknown	HapA	Unknown	HapB	HapB
B027	C 894-21	Philippines	xian	HapC	HapB	HapA	Unknown	HapB	HapB
B033	BW 293-2	Sri Lanka	xian	HapC	HapB	HapA	HapC	HapB	HapA
B176	BRC 25-146-2-1	Bangladesh	xian	HapC	Unknown	HapA	HapC	HapC	HapB
B040	K 24	India	xian	HapA	HapC	HapB	HapA	HapB	HapB
B194	ECIA 179-S13	Cuba	xian	HapC	HapB	HapA	HapB	HapB	HapB
B059	Nanjing 11	China	xian	HapB	HapC	Unknown	HapD	HapA	HapB
B200	Jinyou 1	China	xian	HapC	HapC	HapA	HapC	Unknown	HapB
B079	Esiniu	China	xian	HapA	HapB	HapB	HapD	HapB	HapB
B085	Xugunuo	China	xian	Unknown	HapB	Unknown	Unknown	Unknown	HapB
B092	Gongju 73	China	xian	HapA	HapB	Unknown	HapD	HapA	HapB
B224	Younian	China	xian	HapC	HapB	Unknown	Unknown	HapB	HapB
B104	Jiabala	Bangladesh	xian	HapA	HapB	HapB	HapC	HapB	HapB
B107	Dawannuo	China	xian	HapA	HapC	HapA	Unknown	Unknown	HapB
B108	Xianggu	China	xian	HapC	HapB	HapA	Unknown	Unknown	HapB
B115	Aimakang	China	xian	HapA	HapC	Unknown	HapD	HapB	HapB
B118	Ergangai	China	xian	HapC	HapA	HapB	Unknown	HapB	HapB
B119	Guangluai 15-1	China	xian	HapA	HapB	HapB	HapD	Unknown	HapB
B120	Hongwan 1	China	xian	HapC	HapB	Unknown	Unknown	HapB	HapB
B121	Luke 3	China	xian	HapA	HapB	HapB	Unknown	HapA	HapB
B125	Xiangwanxian 3	China	xian	HapC	HapA	HapA	HapC	Unknown	HapB
B239	Zhendao 232	China	xian	HapC	HapC	HapA	HapD	Unknown	HapB
B129	Hongainuo	China	xian	HapC	HapB	HapA	Unknown	HapB	HapB
B135	Honggenghangu3	China	xian	HapC	HapB	Unknown	Unknown	HapB	HapB
B145	Teqingxuanhui	China	xian	HapC	Unknown	HapA	HapC	HapB	HapB
B146	JWR 221	China	xian	HapC	HapB	HapA	Unknown	HapB	HapB
B147	Baikehanhe	China	xian	HapA	HapB	HapB	HapD	HapB	HapB
B157	88B	China	xian	HapC	HapB	Unknown	Unknown	HapA	HapB
B159	Taizhongzailai 1/taizhong65	Taiwan	xian	Unknown	HapB	HapB	Unknown	Unknown	HapB
IRIS_313-8903	BPI 76 NON SENSITIVE (GREEN)	Philippines	xian	HapC	HapB	Unknown	HapF	Unknown	HapB
IRIS_313-10352	CT 9737-6-1-1-2-2P-M	Colombia	xian	HapC	HapB	HapA	HapE	HapC	HapB
IRIS_313-10399	IRGA 346-111-2-1F	Colombia	xian	HapC	HapB	HapA	HapB	HapB	HapB
IRIS_313-10341	BR 5230-46-4	Bangladesh	xian	HapC	HapC	Unknown	Unknown	HapB	HapB
IRIS_313-8253	KHAO DAWK MALI 105	Thailand	xian	HapC	HapC	HapA	HapE	Unknown	HapB
IRIS_313-8069	ARIANA	Romania	xian	HapC	HapB	HapA	HapC	HapC	HapB
IRIS_313-7641	B 6144-MR-6-0-0	Indonesia	xian	HapC	HapB	HapA	Unknown	HapB	HapB
IRIS_313-7665	CT 6510-24-1-2	Colombia	xian	Unknown	HapB	HapA	HapF	HapB	HapB
IRIS_313-8212	GIZA 178	Egypt	xian	HapA	HapC	HapA	HapC	HapB	HapB
IRIS_313-7691	IR 28	Philippines	xian	HapC	HapB	HapA	HapA	HapB	HapA
IRIS_313-7699	IR 57924-24	Philippines	xian	HapB	HapB	HapA	Unknown	Unknown	HapB
IRIS_313-7911	IR 72967-12-2-3	Philippines	xian	HapC	HapB	HapA	HapC	HapB	HapB
IRIS_313-7728	MAMORIAKA 114	Madagascar	xian	HapC	HapB	HapA	HapG	HapC	HapB
IRIS_313-8068	ORIONE	Italy	xian	HapD	HapB	HapA	HapF	HapB	HapB
IRIS_313-7770	SAMBALA MALO	Mali	xian	HapC	HapB	Unknown	HapC	HapC	HapB
IRIS_313-7797	UPL RI 7	Philippines	xian	HapD	HapB	HapA	HapF	HapB	HapB
IRIS_313-7807	WAS 170-B-B-1-1	Senegal	xian	HapC	HapC	HapA	HapB	HapB	HapA
IRIS_313-7809	WAS 174-B-3-5	Senegal	xian	HapC	HapB	HapA	Unknown	HapC	HapB
IRIS_313-7819	WAS 203-B-B-2-4-1	Senegal	xian	HapC	HapC	HapA	HapC	HapB	HapA
IRIS_313-7826	WAS 33-B-B-15-1-4-5	Senegal	xian	HapC	HapC	HapA	HapD	HapB	HapB
IRIS_313-7620	GAMBIAKA	Burkina Faso	xian	HapC	HapC	HapA	HapE	HapB	HapB
IRIS_313-7725	MADINIKA 1329	Madagascar	xian	HapA	HapA	HapA	HapF	Unknown	HapB
IRIS_313-7773	SEBERANG MR 77	Malaysia	xian	HapC	HapB	HapA	HapE	HapB	HapB
IRIS_313-7795	TSIPALA MENA 626	Madagascar	xian	HapA	HapC	HapA	HapF	HapC	HapB
IRIS_313-8412	FEI GAI 122	China	xian	HapC	HapB	Unknown	HapE	HapB	HapB
IRIS_313-8559	KEERIPALA CHILL PADDY	India	xian	Unknown	HapC	HapA	HapG	Unknown	HapB
IRIS_313-8967	ARC 12576	India	xian	HapC	HapB	HapA	Unknown	Unknown	HapB
IRIS_313-8900	ARC 14654	India	xian	HapC	HapC	HapA	HapF	HapC	HapB
IRIS_313-8850	ASHMBER	Bangladesh	xian	HapD	Unknown	HapA	Unknown	Unknown	HapB
IRIS_313-10045	BANTA TIMA	Gambia	xian	HapB	HapC	HapA	Unknown	HapC	HapB
IRIS_313-9730	BA SHI ZAO	China	xian	HapC	HapB	HapB	HapD	HapA	HapB
IRIS_313-9551	BENGALY MORIMO	Madagascar	xian	HapA	HapC	HapA	HapF	HapC	HapB
IRIS_313-9503	BINUHANGIN	Philippines	xian	HapD	HapB	Unknown	HapF	HapB	HapB
IRIS_313-9348	BK 26	India	xian	HapC	HapC	HapA	HapE	Unknown	HapB
IRIS_313-10001	C 662083	Taiwan	xian	HapC	HapC	HapA	HapB	HapB	HapA
IRIS_313-10148	CAUVERY	India	xian	HapB	HapC	HapA	HapD	HapB	HapA
IRIS_313-9324	CHIH SHEN LI	China	xian	HapC	HapB	HapA	HapD	HapB	HapB
IRIS_313-9966	CICA 9	Colombia	xian	HapC	HapB	HapA	HapE	HapB	HapB
IRIS_313-10190	DENG DENG QI	China	xian	HapA	HapB	HapA	HapD	HapB	HapB
IRIS_313-9533	DUD KUNING	Indonesia	xian	HapC	HapC	HapA	HapE	HapB	HapB
IRIS_313-9758	I KUNG PAO	Taiwan	xian	HapD	HapB	HapB	HapD	HapB	HapB
IRIS_313-10167	IR 13429-109-2-2-1	Philippines	xian	HapC	HapC	HapA	HapE	HapC	HapB
IRIS_313-9922	IRI 339	Korea, Republic of	xian	HapA	HapB	HapA	HapC	Unknown	HapB
IRIS_313-9262	JHODI BIRUN	Bangladesh	xian	Unknown	HapC	Unknown	HapC	HapC	HapB
IRIS_313-9924	KN 1 B 361-1-8-6-9	Korea, Republic of	xian	HapA	Unknown	HapA	HapC	HapC	HapB
IRIS_313-9062	MAE MAI LUD NI	Thailand	xian	HapC	HapA	HapA	Unknown	HapB	HapB
IRIS_313-10040	MILYANG 77	Korea, Republic of	xian	HapA	HapB	HapA	HapD	HapB	HapB
IRIS_313-8930	MUKKALA BAZAL	Bangladesh	xian	HapC	HapB	HapA	HapD	HapB	HapB
IRIS_313-10234	PSBRC 50	Philippines	xian	HapC	HapB	HapA	HapB	HapB	HapB
IRIS_313-10235	PSBRC 68	Philippines	xian	HapA	HapC	HapA	HapE	HapB	HapB
IRIS_313-10238	PSBRC 88	Philippines	xian	Unknown	HapC	HapA	HapC	HapB	HapB
IRIS_313-9271	PURA BINNI	Bangladesh	xian	HapB	HapC	HapA	HapE	HapB	HapB
IRIS_313-9604	RPA 5929 (K 45)	India	xian	HapA	HapC	HapA	Unknown	HapB	HapA
IRIS_313-9325	SADA RUPA	Bangladesh	xian	HapB	HapB	HapA	HapB	HapB	HapB
IRIS_313-9320	SIPULUT HITAM PENDEK	Indonesia	xian	HapD	HapC	HapA	HapF	HapB	HapB
IRIS_313-9706	TAIPEI WOO CO	Taiwan	xian	HapC	HapB	HapA	HapD	Unknown	HapB
IRIS_313-9940	TIKAL 3	Guatemala	xian	HapC	Unknown	HapA	HapE	HapB	HapB
IRIS_313-9317	VEN THAP	Viet Nam	xian	Unknown	HapA	Unknown	Unknown	HapB	HapB
IRIS_313-9611	WANGA BARUGULU	India	xian	HapD	HapB	HapA	HapG	HapC	HapB
IRIS_313-9372	WI BIR SHUN	China	xian	HapC	HapB	HapA	HapD	Unknown	HapB
IRIS_313-10333	B 6136-3-TB-0-1-5	Indonesia	xian	HapA	HapB	HapB	HapB	HapB	HapB
IRIS_313-10002	BW 295-5	Sri Lanka	xian	Unknown	HapB	Unknown	HapC	HapB	HapB
IRIS_313-10046	CHAMA (DWARF)	Zambia	xian	HapB	HapC	HapA	HapC	HapB	HapB
IRIS_313-10300	CT 9506-18-7-1T-2	Colombia	xian	HapC	HapC	HapA	Unknown	HapB	HapB
IRIS_313-10275	ICTA MOTAGUA	Guatemala	xian	HapB	HapB	HapA	HapE	HapB	HapB
IRIS_313-10314	INIAP 10	Ecuador	xian	HapC	HapA	HapA	HapE	HapC	HapB
IRIS_313-10294	IR 21015-72-3-3-3-1	Philippines	xian	HapC	HapC	HapA	HapB	HapC	HapA
IRIS_313-10359	IR 53650-2B-10-1-2-1	Philippines	xian	HapC	HapC	HapA	Unknown	HapC	HapB
IRIS_313-10374	IR 69502-6-SRN-3-UBN-1-B	Philippines	xian	HapC	HapC	HapA	Unknown	HapB	HapB
IRIS_313-10394	IR 80310-12-B-1-3-B	Philippines	xian	Unknown	HapB	HapA	HapF	HapB	HapB
IRIS_313-10396	IR 80340-23-B-12-6-B	Philippines	xian	Unknown	HapC	HapA	HapB	HapB	HapB
IRIS_313-9623	PESAGRO 102	Brazil	xian	HapC	HapA	HapA	HapA	HapB	HapB
IRIS_313-8244	POKKALI	Sri Lanka	xian	Unknown	HapC	HapA	HapG	HapC	HapA
IRIS_313-10417	UPR 1201-1-20-1	India	xian	HapC	HapB	HapA	Unknown	HapB	HapB
IRIS_313-10360	IR 57514-PMI 5-B-1-2	Philippines	xian	HapA	HapB	HapA	Unknown	HapB	HapB
IRIS_313-10371	IR 67518-B-11-1-B	Philippines	xian	HapC	HapC	HapA	Unknown	HapB	HapA
IRIS_313-10332	B 4414 F-MR-6-3	Indonesia	xian	HapC	HapC	HapA	HapB	HapB	HapB
IRIS_313-10279	JUMA 62	Dominican Republic	xian	HapC	HapC	HapA	HapE	HapB	HapB
IRIS_313-8380	SAN CHIAO TSWEN	China	xian	HapB	HapB	HapA	HapD	HapB	HapB
IRIS_313-9259	G 25	India	xian	HapD	HapC	HapA	Unknown	HapC	HapB
IRIS_313-9258	MAKRO	India	xian	HapD	HapA	HapA	HapD	HapC	HapB
IRIS_313-8514	DAA MANSA	Ghana	xian	Unknown	HapB	HapA	Unknown	Unknown	HapB
IRIS_313-8437	IRRIBINI	Bangladesh	xian	HapC	HapA	HapA	Unknown	HapC	HapB
IRIS_313-8622	XITTO	India	xian	HapC	HapC	HapA	Unknown	Unknown	HapB
IRIS_313-9944	SOLOMON RED RICE	Solomon Islands	xian	HapC	HapB	Unknown	Unknown	HapB	HapB
CX2	BR 11	Bangladesh	xian	HapC	HapB	HapA	Unknown	HapB	HapB
CX5	108S	China	xian	HapC	HapC	HapA	HapD	HapB	HapB
CX12	Huagengxian 74	China	xian	HapC	HapB	HapB	Unknown	HapB	HapB
CX17	Yuexiangzhan	China	xian	HapA	HapB	HapB	HapC	HapC	HapB
CX19	Zhong 413	China	xian	HapC	HapB	HapB	HapC	HapB	HapB
CX20	Zihui 100	China	xian	HapC	HapB	HapA	Unknown	HapB	HapB
CX21	BG 90-2	Sri Lanka	xian	HapC	HapB	HapA	HapC	HapB	HapB
CX25	Cisanggarung	Indonesia	xian	HapC	HapB	HapA	Unknown	HapB	HapB
CX28	Gayabyeo	Korea, Republic of	xian	HapA	HapA	HapA	Unknown	HapB	HapB
CX30	MR 185	Malaysia	xian	HapD	HapA	HapA	HapD	HapB	HapB
CX31	Hnankar	Myanmar	xian	Unknown	HapC	HapA	Unknown	HapB	HapB
CX33	Shwe Thwe Yin Hyv	Myanmar	xian	HapC	HapB	HapA	HapC	HapC	HapB
CX35	BG 94-1	Sri Lanka	xian	Unknown	Unknown	Unknown	Unknown	HapB	HapB
CX43	IR 66897 B	Philippines	xian	HapC	HapB	HapA	HapA	HapC	HapB
CX44	IR 58025 B	Philippines	xian	HapC	HapC	HapA	Unknown	HapB
CX48	PT 60	China	xian	HapC	HapB	HapA	Unknown	HapB	HapB
CX73	IR 6	Philippines	xian	HapC	HapB	HapA	Unknown	HapB	HapB
CX79	Cs 94	Viet Nam	xian	HapC	HapB	HapA	HapD	HapB	HapB
CX80	OM 1706	Viet Nam	xian	HapB	HapB	HapA	HapD	HapB	HapB
CX82	X 21	Viet Nam	xian	Unknown	HapB	Unknown	HapG	HapB	HapB
CX83	X 22	Viet Nam	xian	HapB	HapC	HapA	HapA	HapB	HapB
CX84	X 23	Viet Nam	xian	Unknown	HapC	HapB	HapD	HapB	HapB
CX85	C 71	Viet Nam	xian	HapB	HapB	HapA	HapA	HapB	HapA
CX86	C 70	Viet Nam	xian	HapC	Unknown	Unknown	Unknown	HapB	HapB
CX87	Q 5	Viet Nam	xian	HapC	HapB	HapB	HapD	HapB	HapB
CX100	Palung 2	Nepal	xian	HapC	HapB	HapA	HapC	HapA	HapB
CX115	Yun hui 72	China	xian	Unknown	HapB	HapA	HapF	Unknown	HapB
CX122	Tai-Zhong-Xian 10	Taiwan	xian	HapC	HapB	HapA	HapC	HapB	HapB
CX130	CHIPDA	India	xian	Unknown	Unknown	HapA	Unknown	Unknown
CX131	ZALE	Myanmar	xian	HapC	HapC	HapA	Unknown	HapA	HapB
CX154	Khao Dawk Mali 105	Thailand	xian	HapC	HapC	HapA	HapE	HapB	HapB
CX182	SLG 1	Japan	xian	HapC	HapB	HapA	HapG	HapB	HapB
CX206	IR 2061-522-6-9	Philippines	xian	Unknown	HapB	HapA	HapC	HapB	HapB
CX226	IR 06G113	Philippines	xian	HapC	HapB	HapA	Unknown	Unknown	HapA
CX230	IR 64-IL	Philippines	xian	HapC	HapC	HapA	HapA	HapB	HapB
CX233	IR 58821-23-1-3-1	Philippines	xian	HapC	HapB	Unknown	Unknown	HapB	HapB
CX234	IR 62266-42-6-2	Philippines	xian	Unknown	Unknown	HapA	Unknown	Unknown	HapB
CX235	NSIC RC 9	Philippines	xian	Unknown	HapB	HapA	HapF	HapB	HapB
CX236	Vandana	India	xian	HapA	HapB	HapA	HapF	HapC	HapB
CX237	B 6136-3-TB-0-1-5	Indonesia	xian	HapA	HapB	HapB	HapB	HapB	HapB
CX238	BW 311-9	Sri Lanka	xian	Unknown	HapB	HapB	Unknown	HapB	HapB
CX240	Carijo	Brazil	xian	HapC	HapB	HapA	HapF	HapB	HapB
CX267	IET 1444	India	xian	HapD	Unknown	HapA	HapA	HapB	HapA
CX270	TAICHUNGNATIVE1	Taiwan	xian	HapA	HapB	HapA	Unknown	Unknown	HapB
CX276	IR 8192-200-3-3-1-1	Philippines	xian	HapC	HapC	HapA	HapE	HapB	HapB
CX303	LX 2007	China	xian	HapC	HapB	HapA	HapC	HapB	HapB
CX304	Luyin 46	China	xian	HapC	HapB	HapA	HapF	HapB	HapB
CX305	ZH 5	China	xian	HapC	HapB	HapB	HapC	HapB	HapB
CX313	R106	China	xian	HapA	HapB	HapA	Unknown	HapB	HapB
CX318	Heiheaihui	China	xian	Unknown	HapB	HapB	Unknown	Unknown	HapB
CX342	Wanxian 763	China	xian	Unknown	HapB	HapA	Unknown	HapB	HapB
CX343	Wanxian 77	China	xian	Unknown	Unknown	HapA	HapC	Unknown	HapB
CX347	SAGC-7	China	xian	HapC	HapB	Unknown	HapC	HapB	HapB
CX348	Zhonghua 1	China	xian	HapC	HapB	HapA	HapC	HapB	HapB
CX349	KCD 1	_no_info	xian	HapA	HapB	HapA	HapC	HapC	HapB
CX357	PSBRC 80	Philippines	xian	Unknown	HapB	HapA	HapG	HapA	HapB
CX358	PSBRC 82	Philippines	xian	HapC	Unknown	HapA	Unknown	HapB	HapB
CX360	Y075	_no_info	xian	HapC	HapB	HapA	Unknown	Unknown	HapB
CX361	G341	_no_info	xian	HapC	HapA	HapA	Unknown	HapB	HapB
CX366	Ganwanxian 37 (926)	China	xian	HapC	HapB	HapA	Unknown	HapB	HapB
CX369	IRBB 62	Philippines	xian	HapC	HapB	HapA	Unknown	HapB	HapB
CX376	NERICA-L-20	Cote d'Ivoire	xian	HapC	HapB	HapA	Unknown	HapB	HapB
CX377	NERICA-L-27	Cote d'Ivoire	xian	HapC	HapC	HapA	HapA	HapB	HapB
CX378	Huhan 15	China	xian	HapC	HapB	Unknown	Unknown	HapB	HapB
CX379	Nionoka	Mali	xian	HapC	HapC	HapA	Unknown	HapC	HapB
CX381	Adny 11	Mali	xian	HapC	HapC	HapA	HapA	HapC	HapB
CX382	Kogomg 1-1	_no_info	xian	HapC	HapB	HapA	Unknown	HapB	HapB
CX385	NPT-100	China	xian	HapC	Unknown	HapA	Unknown	HapB	HapB
CX386	NPT-114	China	xian	Unknown	HapB	HapB	Unknown	HapB	HapB
CX393	Huangsizhan	China	xian	HapC	HapB	HapA	HapC	Unknown	HapB
CX394	Molizhanxuan	China	xian	HapC	HapA	HapA	HapC	HapB	HapB
a Bold font indicates the resistant haplotype

## Sheet: Table S2
Table S2. BLUP values consistently determined QTL of grain shape and grain weight by TASSEL in the three environments
Traita	Treatment	Marker	Chr	Posb	marker_Fc	pd	marker_Rsqe	add_Ff	add_pg	dom_Fh	dom_pi	marker_dfj	marker_MSk	error_dfl	error_Msm	model_dfn	model_Mso	minorObsp
GC	DS	1063997	1	1063997	12.7653	1.3767e-05	0.14837	8.8534	0.00378	15.2441	0.00018603	2	11.7738	87	0.92233	10	7.84651	13
		1203652	1	1203652	18.1465	2.4554e-07	0.18331	11.6796	0.00095066	21.901	1.0206e-05	2	15.0527	89	0.82951	10	9.04077	13
		2357633	1	2357633	14.4647	3.5719e-06	0.15419	4.16898	0.04407	23.7196	4.7415e-06	2	12.7051	90	0.87835	10	8.57503	15
		4620884	1	4620884	13.8045	6.4333e-06	0.15598	2.5271	0.11558	24.3945	3.8801e-06	2	12.5731	85	0.9108	10	8.38001	6
		53942069	2	10671146	15.2522	3.0865e-06	0.16552	28.5016	1.0409e-06	1.71837	0.19413	2	11.31	71	0.74153	10	8.40103	4
		58151738	2	14880815	13.8134	5.863e-06	0.14887	11.0356	0.00129	14.905	0.00021256	2	12.2675	90	0.88808	10	8.48749	9
		73580987	2	30310064	13.6719	7.3739e-06	0.15394	0.36058	0.5498	26.8722	1.5039e-06	2	12.001	83	0.87779	10	8.30664	36
		79682947	3	474774	12.8986	1.3472e-05	0.14741	11.5647	0.00104	12.6143	0.00063761	2	11.7629	82	0.91195	10	8.48159	25
		79840183	3	632010	13.2467	1.0937e-05	0.15801	2.51642	0.11661	23.2762	6.7099e-06	2	12.3568	79	0.93283	10	8.27098	9
		95951294	3	16743121	23.7829	6.0036e-06	0.15616	23.7829	6.0036e-06	NA	NA	1	21.3112	74	0.89607	9	7.79564	40
		95968624	3	16760451	12.7153	1.3891e-05	0.14016	25.6487	2.1626e-06	0.05204	0.82007	2	11.5267	89	0.90652	10	8.37965	47
		96044663	3	16836490	14.9561	2.4663e-06	0.15812	29.5305	4.568e-07	0.53325	0.46714	2	13.0291	90	0.87116	10	8.63983	47
		96111170	3	16902997	13.1871	9.9478e-06	0.14794	26.6727	1.4841e-06	0.00345	0.95327	2	11.9307	87	0.90473	10	8.2576	46
		213448880	7	1116973	12.7564	1.3654e-05	0.1428	9.47163	0.00277	14.5945	0.00024792	2	11.676	88	0.9153	10	8.29833	45
		263278052	8	21248524	24.9162	4.7521e-06	0.17073	24.9162	4.7521e-06	NA	NA	1	20.1888	65	0.81027	9	7.28718	4
		306502207	10	13016937	13.2407	9.1069e-06	0.14411	12.468	0.00065202	12.4453	0.00066206	2	11.8744	90	0.89682	10	8.40889	15
		306552532	10	13067262	13.07	1.143e-05	0.14881	13.7754	0.00036707	10.7797	0.0015	2	11.9331	84	0.91302	10	8.3684	13
		330168398	11	13475841	13.3876	8.5313e-06	0.14988	0.07076	0.79085	26.6838	1.5037e-06	2	12.0981	87	0.90368	10	8.28164	9
	NW	95871025	3	16662852	14.8777	2.6655e-06	0.15705	28.6382	6.5961e-07	1.08891	0.29954	2	19.964	89	1.34187	10	13.4809	39
		95878366	3	16670193	33.4094	1.5007e-11	0.27152	62.3798	6.6096e-12	3.03114	0.08514	2	34.4888	89	1.03231	10	16.2166	46
		95888566	3	16680393	25.3022	4.7615e-09	0.25408	29.551	6.8809e-07	15.2749	0.00020791	2	27.1322	72	1.07232	10	13.6366	27
		95914689	3	16706516	34.9374	8.4355e-12	0.28104	62.8114	7.4867e-12	4.5042	0.03672	2	34.7333	85	0.99416	10	16.267	44
		95927038	3	16718865	40.1966	3.3539e-13	0.30124	75.6189	1.3654e-13	3.06138	0.08358	2	38.5937	90	0.96012	10	16.9821	46
		95931771	3	16723598	25.1854	6.531e-09	0.26533	33.0296	2.2548e-07	12.0511	0.00090398	2	27.3133	68	1.08449	10	13.2138	19
		95933217	3	16725044	16.8122	6.5512e-07	0.17723	21.9817	9.8678e-06	9.53479	0.0027	2	22.1722	88	1.31881	10	13.415	36
		95951294	3	16743121	58.3972	6.1474e-11	0.2875	58.3972	6.1474e-11	NA	NA	1	61.5631	74	1.05421	9	15.1247	40
		95954315	3	16746142	32.359	5.8481e-11	0.31702	55.6714	9.6863e-11	5.72025	0.01918	2	34.2358	78	1.058	10	13.3459	41
		95961293	3	16753120	35.3381	5.8381e-12	0.29034	70.0435	8.1353e-13	0.79548	0.37491	2	35.2558	87	0.99767	10	15.6063	45
		95968624	3	16760451	32.3336	2.7861e-11	0.27035	61.2032	9.4186e-12	2.46663	0.11984	2	34.1544	89	1.05631	10	15.866	47
		95970000	3	16761827	35.3356	5.0614e-12	0.28586	54.0476	8.6513e-11	10.7615	0.00148	2	35.9413	89	1.01714	10	16.0931	46
		95982207	3	16774034	40.0773	3.8835e-13	0.29701	57.323	3.0917e-11	14.337	0.00027707	2	37.7554	89	0.94206	10	17.0392	32
		95988644	3	16780471	38.4324	1.0939e-12	0.30311	73.8105	2.8462e-13	2.11722	0.14925	2	37.7376	87	0.98192	10	16.3578	44
		96022208	3	16814035	31.3611	8.7888e-11	0.27092	52.876	2.0072e-10	6.35234	0.01371	2	30.8981	80	0.98524	10	14.9281	42
		96044663	3	16836490	36.1777	2.9506e-12	0.28454	57.2536	2.9946e-11	9.65587	0.00253	2	36.4547	90	1.00766	10	16.5543	47
		96064925	3	16856752	32.5587	2.971e-11	0.27371	55.907	5.6454e-11	5.99847	0.01635	2	33.4971	86	1.02882	10	15.6286	46
		96065899	3	16857726	13.4378	8.0763e-06	0.15086	25.2753	2.5538e-06	1.46754	0.22898	2	19.097	88	1.42114	10	12.8109	27
		96073146	3	16864973	34.6889	7.2686e-12	0.28292	60.0089	1.3533e-11	6.02104	0.01608	2	35.5717	89	1.02545	10	16.0192	47
		96074577	3	16866404	32.1042	3.6102e-11	0.27507	60.2758	1.4037e-11	2.74046	0.10144	2	33.2915	87	1.03698	10	15.184	46
		96086148	3	16877975	31.926	5.2026e-11	0.2892	55.7225	7.069e-11	5.28623	0.02401	2	33.5713	83	1.05153	10	14.4893	41
		96111170	3	16902997	36.6791	2.8029e-12	0.27881	54.7141	7.7606e-11	11.8797	0.00087616	2	35.2548	87	0.96117	10	16.9277	46
		96132773	3	16924600	31.0606	5.5255e-11	0.26073	42.1401	4.3832e-09	13.9734	0.00032541	2	33.4041	90	1.07545	10	15.9441	40
		96132932	3	16924759	31.6483	4.1509e-11	0.26612	52.0312	1.65e-10	7.50477	0.00743	2	33.9959	89	1.07418	10	15.9887	46
		96166535	3	16958362	28.1417	7.1404e-10	0.28065	54.1539	1.7265e-10	1.66308	0.2011	2	31.8392	76	1.13139	10	14.0912	35
		96172891	3	16964718	24.6998	3.1968e-09	0.2349	49.7013	3.8507e-10	0.16812	0.68279	2	28.4407	87	1.15145	10	14.1974	46
		96199804	3	16991631	33.1478	2.2787e-11	0.28423	60.5841	1.4462e-11	3.76423	0.05568	2	34.5672	85	1.04282	10	15.4598	45
		96209911	3	17001738	19.6863	8.8548e-08	0.20176	39.5955	1.1828e-08	0.15661	0.69327	2	24.8642	87	1.26302	10	13.6591	46
		96214511	3	17006338	31.7591	4.4052e-11	0.27292	54.0123	9.6768e-11	6.27078	0.01414	2	33.6896	87	1.06078	10	15.4597	46
		96214638	3	17006465	21.8147	1.9515e-08	0.21217	35.918	4.1863e-08	5.79701	0.01812	2	26.7457	89	1.22604	10	14.3004	41
		96261015	3	17052842	15.7412	1.402e-06	0.16853	31.7755	1.9659e-07	0.04428	0.83382	2	21.2451	89	1.34965	10	13.2002	35
		96327294	3	17119121	15.0053	2.377e-06	0.15966	28.1335	7.8972e-07	1.66997	0.19957	2	20.4552	90	1.3632	10	13.3544	36
		96400362	3	17192189	13.0545	1.0678e-05	0.14713	20.4814	1.8354e-05	4.76975	0.03159	2	18.5359	89	1.41988	10	12.5604	33
		101759034	3	22550861	14.3128	4.0787e-06	0.15664	12.456	0.00065872	14.3253	0.00027854	2	19.9035	89	1.39061	10	13.036	45
		101765140	3	22556967	25.456	3.2723e-06	0.19001	25.456	3.2723e-06	NA	NA	1	32.9504	72	1.29441	9	8.91301	25
		101765146	3	22556973	17.0807	8.7855e-07	0.23282	31.6369	3.3297e-07	2.05917	0.15568	2	20.6427	71	1.20854	10	9.15225	29
		101791498	3	22583325	13.0343	1.2368e-05	0.14249	12.2878	0.00074194	12.1152	0.00080842	2	17.2515	81	1.32354	10	13.4936	42
		152080309	5	955623	14.2452	4.2931e-06	0.1564	0.05111	0.82165	28.4236	7.3105e-07	2	19.7156	89	1.38402	10	12.8943	28
		187006925	6	5923805	13.0415	1.0786e-05	0.14553	7.2107	0.00863	17.5466	6.584e-05	2	18.4184	89	1.41229	10	12.7433	41
		251412820	8	9383292	14.0011	5.1668e-06	0.15458	12.7253	0.00058059	13.5083	0.00040549	2	19.5183	89	1.39406	10	12.8457	35
		252172917	8	10143389	12.8871	1.2156e-05	0.14412	25.627	2.1816e-06	0.33611	0.56355	2	18.343	89	1.42337	10	12.7875	35
		252199816	8	10170288	18.2259	2.3833e-07	0.18352	32.2039	1.7095e-07	3.3849	0.06917	2	22.7938	88	1.25063	10	13.8346	33
		260031464	8	18001936	15.3947	1.7767e-06	0.16275	1.36038	0.24652	29.0103	5.7034e-07	2	20.8508	90	1.35441	10	13.4335	8
GL	DS	79682947	3	474774	12.9933	1.2537e-05	0.149	14.3776	0.00028278	10.0426	0.00215	2	3.57412	82	0.27507	10	2.54174	25
		95871025	3	16662852	16.5241	7.8926e-07	0.16692	32.5159	1.4849e-07	0.65639	0.42	2	4.25709	89	0.25763	10	2.80774	39
		95878366	3	16670193	32.8199	2.1041e-11	0.26913	61.4036	8.8655e-12	2.9237	0.09077	2	6.9147	89	0.21069	10	3.26351	46
		95888566	3	16680393	23.9445	1.0664e-08	0.24535	27.8805	1.2774e-06	14.7552	0.00026104	2	5.49453	72	0.22947	10	2.8267	27
		95914689	3	16706516	31.0338	7.6004e-11	0.26463	58.878	2.4118e-11	2.29974	0.13311	2	6.66466	85	0.21476	10	3.21153	44
		95927038	3	16718865	28.3581	2.8145e-10	0.24584	57.0722	3.1691e-11	0.16666	0.68407	2	6.32588	90	0.22307	10	3.13868	46
		95931771	3	16723598	22.8432	2.5776e-08	0.25323	31.7375	3.5442e-07	9.86932	0.00249	2	5.43568	68	0.23796	10	2.67499	19
		95933217	3	16725044	19.026	1.3585e-07	0.19343	23.4216	5.4338e-06	11.7907	0.0009097	2	4.82044	88	0.25336	10	2.75456	36
		95951294	3	16743121	52.1992	3.7348e-10	0.2674	52.1992	3.7348e-10	NA	NA	1	11.6685	74	0.22354	9	3.01056	40
		95954315	3	16746142	29.9394	2.2454e-10	0.29011	53.2034	2.0368e-10	4.39139	0.03936	2	6.4168	78	0.21433	10	2.75194	41
		95961293	3	16753120	32.8605	2.3415e-11	0.27684	64.1213	4.4724e-12	1.34688	0.249	2	6.85257	87	0.20854	10	3.13624	45
		95968624	3	16760451	29.0213	1.9798e-10	0.25302	55.8499	4.8965e-11	1.73599	0.19103	2	6.44379	89	0.22204	10	3.1174	47
		95970000	3	16761827	31.8801	3.6258e-11	0.26665	48.5511	5.1454e-10	10.2299	0.00191	2	6.75927	89	0.21202	10	3.18286	46
		95982207	3	16774034	36.5264	2.619e-12	0.2779	48.5245	5.1909e-10	16.2864	0.00011496	2	7.08725	89	0.19403	10	3.37377	32
		95988644	3	16780471	36.5182	3.0589e-12	0.29299	68.2262	1.3628e-12	3.14626	0.0796	2	7.26389	87	0.19891	10	3.22785	44
		96022208	3	16814035	29.8827	2.0306e-10	0.2583	52.6835	2.1298e-10	4.68506	0.03341	2	6.21512	80	0.20798	10	3.14852	42
		96044663	3	16836490	32.3753	2.5554e-11	0.2661	53.9316	8.5466e-11	7.16523	0.00883	2	6.84706	90	0.21149	10	3.24291	47
		96064925	3	16856752	29.6977	1.5623e-10	0.25458	52.9088	1.4429e-10	4.41169	0.03862	2	6.2261	86	0.20965	10	3.08824	46
		96073146	3	16864973	31.2434	5.2624e-11	0.26352	53.3597	1.0772e-10	6.10213	0.01541	2	6.67996	89	0.2138	10	3.167	47
		96074577	3	16866404	29.815	1.3753e-10	0.26432	55.7306	5.6487e-11	2.77525	0.09933	2	6.26202	87	0.21003	10	2.9109	46
		96086148	3	16877975	30.7499	1.0168e-10	0.27893	53.8219	1.2691e-10	5.07012	0.02698	2	6.64007	83	0.21594	10	2.96874	41
		96111170	3	16902997	37.2712	2.0352e-12	0.28303	61.4478	9.8741e-12	8.12178	0.00546	2	7.21426	87	0.19356	10	3.41394	46
		96132773	3	16924600	27.0921	6.1606e-10	0.23899	37.5528	2.2436e-08	12.0652	0.00079191	2	6.1496	90	0.22699	10	3.10342	40
		96132932	3	16924759	29.1823	1.7962e-10	0.25272	46.0793	1.1755e-09	8.46389	0.00457	2	6.47897	89	0.22202	10	3.15139	46
		96166535	3	16958362	24.8009	5.1176e-09	0.25117	47.7777	1.2187e-09	1.50858	0.22315	2	5.64032	76	0.22742	10	2.76283	35
		96172891	3	16964718	23.7934	5.7212e-09	0.22795	47.1519	8.9044e-10	0.63204	0.42877	2	5.45235	87	0.22915	10	2.79015	46
		96199804	3	16991631	21.6463	2.5219e-08	0.21448	43.7089	3.0629e-09	0.06097	0.80557	2	5.25201	85	0.24263	10	2.835	45
		96209911	3	17001738	17.8827	3.1208e-07	0.18957	36.1135	4.1179e-08	0.04421	0.83395	2	4.61932	87	0.25831	10	2.62608	46
		96214511	3	17006338	29.6552	1.5122e-10	0.26059	49.4499	4.1796e-10	6.6728	0.01146	2	6.43587	87	0.21702	10	3.05141	46
		96214638	3	17006465	22.0956	1.617e-08	0.21292	38.5894	1.5895e-08	4.22081	0.04286	2	5.39616	89	0.24422	10	2.89522	41
		96261015	3	17052842	14.6445	3.1756e-06	0.1589	29.4616	4.7844e-07	0.11656	0.7336	2	4.02703	89	0.27499	10	2.6214	35
		96327294	3	17119121	14.1814	4.4282e-06	0.15239	26.0533	1.8087e-06	2.01802	0.1589	2	3.92127	90	0.27651	10	2.65775	36
		96400362	3	17192189	12.7591	1.3426e-05	0.14314	21.3939	1.2475e-05	3.52419	0.06376	2	3.64642	89	0.28579	10	2.55151	33
		152080309	5	955623	13.3657	8.4003e-06	0.14823	0.17127	0.67997	26.5115	1.5555e-06	2	3.75659	89	0.28106	10	2.56731	28
		260031464	8	18001936	14.8726	2.626e-06	0.15797	1.06136	0.30563	28.3647	7.3428e-07	2	4.06491	90	0.27332	10	2.68648	8
	NW	95871025	3	16662852	14.9949	2.4415e-06	0.15131	29.3217	5.052e-07	0.74976	0.38888	2	4.64328	89	0.30966	10	3.38161	39
		95878366	3	16670193	35.5218	4.5629e-12	0.27153	66.229	2.1155e-12	3.19752	0.07715	2	8.37191	89	0.23568	10	4.06895	46
		95888566	3	16680393	27.0227	1.7579e-09	0.25037	31.7336	3.1173e-07	15.8545	0.00016163	2	6.56021	72	0.24277	10	3.49241	27
		95914689	3	16706516	35.4602	6.3378e-12	0.27198	64.2956	4.8549e-12	4.21849	0.04306	2	8.15166	85	0.22988	10	4.04041	44
		95927038	3	16718865	42.3657	1.082e-13	0.29871	79.8701	4.2783e-14	3.05642	0.08383	2	9.24184	90	0.21814	10	4.22444	46
		95931771	3	16723598	26.0873	3.9054e-09	0.25916	36.8586	6.1163e-08	10.3314	0.002	2	6.45877	68	0.24758	10	3.30082	19
		95933217	3	16725044	18.8222	1.5665e-07	0.18557	22.8874	6.7729e-06	11.9429	0.00084653	2	5.5593	88	0.29536	10	3.39251	36
		95951294	3	16743121	58.8676	5.3799e-11	0.27593	58.8676	5.3799e-11	NA	NA	1	14.374	74	0.24417	9	3.78039	40
		95954315	3	16746142	33.8169	2.6574e-11	0.30894	58.5795	4.1077e-11	5.62493	0.02017	2	8.04979	78	0.23804	10	3.35453	41
		95961293	3	16753120	36.9826	2.3782e-12	0.28708	72.6274	3.9475e-13	1.18502	0.27934	2	8.36517	87	0.22619	10	3.85999	45
		95968624	3	16760451	33.2708	1.6244e-11	0.26582	63.8353	4.2813e-12	1.99827	0.16097	2	8.09391	89	0.24327	10	3.92453	47
		95970000	3	16761827	36.5913	2.5273e-12	0.28117	57.2436	3.1689e-11	10.1313	0.00201	2	8.53825	89	0.23334	10	3.99655	46
		95982207	3	16774034	42.2437	1.2602e-13	0.29236	57.8733	2.607e-11	16.5895	0.00010046	2	8.97189	89	0.21238	10	4.24733	32
		95988644	3	16780471	40.8115	3.1492e-13	0.30186	78.1212	8.8215e-14	2.32529	0.13091	2	9.04355	87	0.22159	10	4.06405	44
		96022208	3	16814035	33.7376	2.3706e-11	0.26652	57.4793	4.9861e-11	6.26187	0.01437	2	7.52206	80	0.22296	10	3.86097	42
		96044663	3	16836490	37.4068	1.5005e-12	0.27962	60.9672	9.5411e-12	8.69258	0.00407	2	8.65113	90	0.23127	10	4.10629	47
		96064925	3	16856752	34.3202	1.1029e-11	0.26964	59.5253	1.8688e-11	5.81838	0.01799	2	7.98905	86	0.23278	10	3.92387	46
		96073146	3	16864973	36.141	3.238e-12	0.27926	62.6838	6.0343e-12	6.0683	0.01569	2	8.48027	89	0.23464	10	3.98495	47
		96074577	3	16866404	33.9447	1.2681e-11	0.27346	63.0403	6.1497e-12	3.24252	0.07522	2	7.98579	87	0.23526	10	3.7938	46
		96086148	3	16877975	34.3944	1.3191e-11	0.28684	59.4841	2.2741e-11	5.86182	0.01765	2	8.16402	83	0.23736	10	3.7223	41
		96111170	3	16902997	39.1624	7.4367e-13	0.27723	60.5916	1.2764e-11	10.9099	0.00139	2	8.4897	87	0.21678	10	4.2387	46
		96132773	3	16924600	31.1288	5.3071e-11	0.25188	42.9477	3.3086e-09	13.4392	0.00041641	2	7.79289	90	0.25034	10	3.93465	40
		96132932	3	16924759	32.3811	2.7105e-11	0.26015	52.1107	1.6083e-10	8.37902	0.00477	2	8.02594	89	0.24786	10	3.9644	46
		96166535	3	16958362	29.6469	3.0363e-10	0.2758	57.3204	6.7846e-11	1.55802	0.21579	2	7.49709	76	0.25288	10	3.51475	35
		96172891	3	16964718	25.9359	1.4634e-09	0.23316	51.6701	2.038e-10	0.49704	0.48269	2	6.81588	87	0.2628	10	3.5601	46
		96199804	3	16991631	33.579	1.7896e-11	0.27295	60.3654	1.5437e-11	4.4036	0.03883	2	8.04752	85	0.23966	10	3.85965	45
		96209911	3	17001738	19.3007	1.1556e-07	0.19175	39.0451	1.437e-08	2.2799e-06	0.9988	2	5.71856	87	0.29629	10	3.38691	46
		96214511	3	17006338	32.7819	2.4488e-11	0.26777	54.7866	7.5861e-11	7.02567	0.00954	2	8.00508	87	0.24419	10	3.8545	46
		96214638	3	17006465	23.4571	6.5702e-09	0.21456	40.7403	7.4032e-09	4.56165	0.03544	2	6.54969	89	0.27922	10	3.62019	41
		96261015	3	17052842	16.4044	8.6131e-07	0.16742	33.092	1.1951e-07	0.06171	0.80438	2	5.11084	89	0.31155	10	3.33243	35
		96327294	3	17119121	15.6067	1.5175e-06	0.15863	29.3163	4.9657e-07	1.67854	0.19843	2	4.90768	90	0.31446	10	3.3576	36
		96400362	3	17192189	13.6616	6.6942e-06	0.14675	22.0702	9.393e-06	4.41549	0.03844	2	4.47422	89	0.3275	10	3.18295	33
		101759034	3	22550861	15.2156	2.0708e-06	0.15813	13.1402	0.00047842	15.2154	0.00018588	2	4.85536	89	0.31911	10	3.30093	45
		101765140	3	22556967	24.6763	4.4157e-06	0.17756	24.6763	4.4157e-06	NA	NA	1	7.15094	72	0.28979	9	2.15662	25
		101765146	3	22556973	17.3972	7.0998e-07	0.22646	32.2134	2.7112e-07	2.0923	0.15244	2	4.7165	71	0.27111	10	2.24055	29
		101791498	3	22583325	13.9456	6.2434e-06	0.14391	12.7359	0.00060273	13.2524	0.00047811	2	4.21951	81	0.30257	10	3.41333	42
		101826256	3	22618083	13.0084	1.1066e-05	0.14097	21.4115	1.2383e-05	3.91242	0.05102	2	4.28858	89	0.32968	10	3.15031	47
		101891239	3	22683066	12.879	1.2053e-05	0.13707	16.826	8.9056e-05	7.69424	0.00673	2	4.24079	90	0.32928	10	3.22423	47
		103499521	3	24291348	12.8197	1.3405e-05	0.14223	15.8499	0.00014179	8.43502	0.00468	2	4.24641	86	0.33124	10	3.12263	41
		152080309	5	955623	13.9488	5.3767e-06	0.14834	0.00326	0.95462	27.8933	9.0008e-07	2	4.52837	89	0.32464	10	3.21593	28
		252199816	8	10170288	15.3507	1.9107e-06	0.1565	26.1308	1.8109e-06	3.7601	0.05569	2	4.6759	88	0.30461	10	3.29497	33
		260031464	8	18001936	15.7691	1.3454e-06	0.15985	1.24893	0.2667	29.8927	4.048e-07	2	4.94549	90	0.31362	10	3.36517	8
		341314535	11	24621978	13.3293	8.7769e-06	0.14483	18.227	4.8899e-05	7.16835	0.00885	2	4.41432	88	0.33117	10	3.18142	24
GLWR	DS	4591366	1	4591366	13.1883	9.4832e-06	0.12852	2.7623	0.09995	22.9481	6.5185e-06	2	1.2475	90	0.09459	10	1.09002	5
		95878366	3	16670193	27.228	5.941e-10	0.21525	46.4316	1.0439e-09	5.63383	0.01977	2	2.08783	89	0.07668	10	1.25745	46
		95888566	3	16680393	24.9286	5.9336e-09	0.21604	25.5594	3.0757e-06	18.256	5.8198e-05	2	1.84236	72	0.07391	10	1.17348	27
		95914689	3	16706516	19.9791	7.7235e-08	0.17516	36.4718	3.8317e-08	2.7459	0.10119	2	1.63934	85	0.08205	10	1.17439	44
		95927038	3	16718865	28.1667	3.1656e-10	0.21829	51.7624	1.7184e-10	3.2762	0.07363	2	2.1189	90	0.07523	10	1.2643	46
		95931771	3	16723598	21.6366	5.3458e-08	0.20217	33.8535	1.6954e-07	6.64845	0.01209	2	1.64986	68	0.07625	10	1.11359	19
		95933217	3	16725044	17.464	4.0983e-07	0.16323	17.7578	6.0017e-05	14.4805	0.00026112	2	1.51611	88	0.08681	10	1.09368	36
		95951294	3	16743121	36.0038	6.7115e-08	0.17814	36.0038	6.7115e-08	NA	NA	1	2.98869	74	0.08301	9	1.18162	40
		95954315	3	16746142	20.8476	5.5809e-08	0.20396	37.025	3.9398e-08	3.49895	0.06516	2	1.69194	78	0.08116	10	1.0261	41
		95961293	3	16753120	25.6518	1.7492e-09	0.21085	46.353	1.1619e-09	3.58761	0.06153	2	1.93622	87	0.07548	10	1.17994	45
		95968624	3	16760451	20.5169	4.7029e-08	0.18113	40.9672	6.8351e-09	0.35849	0.55087	2	1.73327	89	0.08448	10	1.16192	47
		95970000	3	16761827	22.3863	1.3321e-08	0.19138	37.7282	2.1667e-08	5.25892	0.02419	2	1.83064	89	0.08178	10	1.18528	46
		95982207	3	16774034	28.2554	3.1551e-10	0.20495	32.5516	1.465e-07	17.8609	5.7369e-05	2	1.95478	89	0.06918	10	1.29187	32
		95988644	3	16780471	27.83	4.5388e-10	0.22326	52.4188	1.604e-10	2.40457	0.12461	2	2.09302	87	0.07521	10	1.2207	44
		96022208	3	16814035	26.0487	1.9401e-09	0.20199	45.8838	1.8371e-09	4.32823	0.04069	2	1.86827	80	0.07172	10	1.27607	42
		96044663	3	16836490	23.3043	6.989e-09	0.19347	44.8785	1.7013e-09	1.48889	0.22558	2	1.87792	90	0.08058	10	1.2161	47
		96064925	3	16856752	23.1045	9.3158e-09	0.18772	40.9265	7.6715e-09	3.91236	0.05113	2	1.74379	86	0.07547	10	1.20875	46
		96073146	3	16864973	22.3084	1.403e-08	0.19094	39.3964	1.1914e-08	3.93535	0.05036	2	1.8264	89	0.08187	10	1.18443	47
		96074577	3	16866404	24.348	4.0035e-09	0.20804	40.9261	7.4139e-09	5.62082	0.01996	2	1.91273	87	0.07856	10	1.1554	46
		96086148	3	16877975	25.8182	1.912e-09	0.21635	40.2139	1.0914e-08	8.04828	0.00572	2	1.99865	83	0.07741	10	1.2051	41
		96111170	3	16902997	28.5123	2.9998e-10	0.20772	49.2527	4.4574e-10	5.34178	0.02318	2	1.96824	87	0.06903	10	1.29455	46
		96132773	3	16924600	17.6237	3.478e-07	0.15958	24.08	4.0329e-06	9.03985	0.00342	2	1.54898	90	0.08789	10	1.15031	40
		96132932	3	16924759	21.8928	1.8519e-08	0.18705	30.2188	3.5688e-07	10.408	0.00176	2	1.81281	89	0.0828	10	1.20136	46
		96166535	3	16958362	18.8606	2.2333e-07	0.17637	36.9296	4.3701e-08	0.85916	0.35691	2	1.44285	76	0.0765	10	1.05478	35
		96172891	3	16964718	17.2357	4.9485e-07	0.16147	31.5588	2.2324e-07	2.40768	0.12437	2	1.51494	87	0.0879	10	1.11174	46
		96199804	3	16991631	17.9535	3.1341e-07	0.16333	30.5044	3.4847e-07	4.24988	0.04231	2	1.52749	85	0.08508	10	1.14721	45
		96214511	3	17006338	23.0729	9.1376e-09	0.19987	32.2313	1.7317e-07	10.4525	0.00173	2	1.89162	87	0.08198	10	1.17961	46
		96214638	3	17006465	19.2484	1.1301e-07	0.17127	36.3597	3.5615e-08	1.81	0.18193	2	1.66134	89	0.08631	10	1.17187	41
		100275789	3	21067616	13.0537	1.1382e-05	0.1328	16.6299	0.00010108	8.1039	0.00554	2	1.14094	85	0.0874	10	0.9753	19
		187794677	6	6711557	13.2327	9.6059e-06	0.13435	14.4715	0.00026219	10.4412	0.00174	2	1.23564	87	0.09338	10	1.02711	20
		341314535	11	24621978	13.6193	7.0295e-06	0.13402	20.1912	2.0992e-05	5.92913	0.01691	2	1.29345	88	0.09497	10	1.09441	24
		363013221	12	17299558	14.1639	4.5659e-06	0.13634	21.6597	1.1156e-05	5.56858	0.02047	2	1.32338	89	0.09343	10	1.10973	32
	NW	2614537	1	2614537	13.8923	5.6129e-06	0.13349	20.81	1.5964e-05	5.85261	0.01759	2	1.58159	89	0.11385	10	1.35636	45
		2619874	1	2619874	22.6643	8.8706e-06	0.11927	22.6643	8.8706e-06	NA	NA	1	2.41387	77	0.10651	9	1.33761	31
		2624011	1	2624011	13.3333	9.871e-06	0.12548	21.554	1.2918e-05	4.2566	0.0423	2	1.39178	81	0.10438	10	1.37276	27
		2649316	1	2649316	14.4573	3.6568e-06	0.13826	27.3126	1.112e-06	1.4618	0.22985	2	1.60569	89	0.11106	10	1.33422	47
		95878366	3	16670193	29.5977	1.3986e-10	0.22385	49.5711	3.6755e-10	6.56127	0.01211	2	2.65508	89	0.08971	10	1.57386	46
		95888566	3	16680393	25.3498	4.6303e-09	0.2181	28.7423	9.2704e-07	16.0369	0.00014938	2	2.3024	72	0.09083	10	1.45743	27
		95914689	3	16706516	21.3055	3.1626e-08	0.17736	39.0618	1.5238e-08	2.75305	0.10075	2	2.02258	85	0.09493	10	1.47381	44
		95927038	3	16718865	29.9038	1.1012e-10	0.22341	53.9092	8.6079e-11	4.07613	0.04647	2	2.65476	90	0.08878	10	1.57754	46
		95931771	3	16723598	24.3888	1.0353e-08	0.21618	38.8735	3.1408e-08	6.69543	0.01181	2	2.15371	68	0.08831	10	1.39206	19
		95933217	3	16725044	18.3479	2.1866e-07	0.16632	22.6954	7.3333e-06	11.3588	0.00112	2	1.90539	88	0.10385	10	1.37741	36
		95951294	3	16743121	36.9568	4.8381e-08	0.18472	36.9568	4.8381e-08	NA	NA	1	3.79001	74	0.10255	9	1.43647	40
		95954315	3	16746142	21.7599	3.0935e-08	0.20462	39.3124	1.7881e-08	3.14173	0.08022	2	2.12359	78	0.09759	10	1.31438	41
		95961293	3	16753120	27.5568	5.3633e-10	0.21757	49.8942	3.6165e-10	3.6927	0.05792	2	2.44125	87	0.08859	10	1.47342	45
		95968624	3	16760451	21.9947	1.7298e-08	0.18808	43.7351	2.6119e-09	0.49814	0.48216	2	2.19154	89	0.09964	10	1.44371	47
		95970000	3	16761827	23.4205	6.7294e-09	0.19483	40.2799	8.7086e-09	4.84174	0.03037	2	2.27497	89	0.09714	10	1.47081	46
		95982207	3	16774034	29.5858	1.4087e-10	0.2088	35.1718	5.5086e-08	17.5371	6.6114e-05	2	2.4358	89	0.08233	10	1.60041	32
		95988644	3	16780471	28.8289	2.4787e-10	0.22559	51.9228	1.8795e-10	3.97791	0.04923	2	2.6049	87	0.09036	10	1.52335	44
		96022208	3	16814035	26.2126	1.757e-09	0.20031	46.9229	1.3115e-09	3.85084	0.0532	2	2.24022	80	0.08546	10	1.55304	42
		96044663	3	16836490	24.4343	3.3399e-09	0.19693	46.7245	9.0921e-10	1.75598	0.18848	2	2.34006	90	0.09577	10	1.5146	47
		96064925	3	16856752	24.3095	4.284e-09	0.1925	43.8889	2.7722e-09	3.47941	0.06555	2	2.19627	86	0.09035	10	1.50481	46
		96073146	3	16864973	23.4415	6.6374e-09	0.19495	43.3091	3.0245e-09	2.73772	0.10153	2	2.2763	89	0.09711	10	1.47108	47
		96074577	3	16866404	25.5417	1.8747e-09	0.21014	44.4795	2.1831e-09	4.72248	0.03249	2	2.41403	87	0.09451	10	1.47528	46
		96086148	3	16877975	27.4848	6.9301e-10	0.22343	42.1738	5.5712e-09	8.85297	0.00383	2	2.53433	83	0.09221	10	1.50323	41
		96111170	3	16902997	29.6579	1.5098e-10	0.21039	50.7271	2.7609e-10	5.81382	0.018	2	2.44159	87	0.08233	10	1.60481	46
		96132773	3	16924600	19.7413	7.7874e-08	0.17064	29.5439	4.5443e-07	7.74798	0.00655	2	2.02767	90	0.10271	10	1.45212	40
		96132932	3	16924759	25.1378	2.2153e-09	0.20201	35.591	4.7203e-08	10.8064	0.00145	2	2.39487	89	0.09527	10	1.52311	46
		96166535	3	16958362	21.7539	3.3873e-08	0.1913	42.5779	6.4924e-09	0.95486	0.33158	2	1.93086	76	0.08876	10	1.34407	35
		96172891	3	16964718	18.8856	1.5421e-07	0.17063	36.0322	4.2414e-08	1.52429	0.22029	2	1.97509	87	0.10458	10	1.40525	46
		96199804	3	16991631	21.2841	3.2082e-08	0.17846	36.0213	4.5079e-08	4.90938	0.02938	2	2.03965	85	0.09583	10	1.47131	45
		96209911	3	17001738	14.0548	5.1374e-06	0.13847	28.2617	7.9374e-07	0.12792	0.72146	2	1.6197	87	0.11524	10	1.33676	46
		96214511	3	17006338	25.7986	1.595e-09	0.21219	37.865	2.1884e-08	9.90186	0.00226	2	2.46846	87	0.09568	10	1.49425	46
		96214638	3	17006465	22.5871	1.1657e-08	0.18851	43.257	3.0794e-09	1.61953	0.20647	2	2.23811	89	0.09909	10	1.49271	41
		96261015	3	17052842	14.1153	4.7371e-06	0.13483	28.1553	7.9726e-07	0.29576	0.58791	2	1.60081	89	0.11341	10	1.36525	35
		96327294	3	17119121	13.3285	8.5102e-06	0.12788	25.4121	2.3431e-06	1.19136	0.27797	2	1.5195	90	0.114	10	1.35049	36
		100275789	3	21067616	12.9547	1.2279e-05	0.12984	15.4052	0.00017429	9.06032	0.00344	2	1.38025	85	0.10654	10	1.22039	19
		156493797	5	5369111	13.2868	9.3686e-06	0.11997	25.4902	2.4187e-06	1.06444	0.3051	2	1.38609	86	0.10432	10	1.41354	31
		251759546	8	9730018	14.5239	4.552e-06	0.13627	15.3453	0.0001924	11.5918	0.00106	2	1.38227	76	0.09517	10	1.30539	24
		334016729	11	17324172	13.4089	8.1256e-06	0.13056	24.853	2.984e-06	1.75599	0.18852	2	1.51622	89	0.11308	10	1.31633	23
		341950061	11	25257504	14.0644	5.1932e-06	0.13618	28.0864	8.6642e-07	0.27609	0.60063	2	1.59152	86	0.11316	10	1.36423	34
GS	DS	1203652	1	1203652	20.5932	4.4635e-08	0.24745	18.4921	4.3177e-05	18.9966	3.5028e-05	2	21.5314	89	1.04556	10	8.09707	13
		2357633	1	2357633	13.5147	7.3731e-06	0.18122	5.14165	0.02573	20.7706	1.6233e-05	2	15.8578	90	1.17338	10	6.94077	15
		51063867	2	7792944	13.0264	1.0913e-05	0.17721	12.2118	0.00073895	12.3067	0.00070993	2	15.4794	89	1.18832	10	6.89446	16
		51732858	2	8461935	13.8023	7.2296e-06	0.18868	21.4904	1.364e-05	5.03127	0.0277	2	15.8848	79	1.15088	10	7.74594	2
		53942069	2	10671146	15.1659	3.2787e-06	0.21742	30.6802	4.6955e-07	0.05448	0.81611	2	15.7144	71	1.03617	10	7.09875	4
		55310913	2	12039990	21.8854	1.0027e-05	0.15212	21.8854	1.0027e-05	NA	NA	1	26.6226	91	1.21645	9	7.14607	3
		55467505	2	12196582	21.8854	1.0027e-05	0.15212	21.8854	1.0027e-05	NA	NA	1	26.6226	91	1.21645	9	7.14607	3
		55515565	2	12244642	21.8854	1.0027e-05	0.15212	21.8854	1.0027e-05	NA	NA	1	26.6226	91	1.21645	9	7.14607	3
		55904717	2	12633794	21.8854	1.0027e-05	0.15212	21.8854	1.0027e-05	NA	NA	1	26.6226	91	1.21645	9	7.14607	3
		78462687	2	35191764	13.9313	5.358e-06	0.18549	5.898	0.01712	20.6885	1.6808e-05	2	16.2311	90	1.16508	10	7.01543	1
		92432275	3	13224102	14.0332	5.0422e-06	0.18817	28.3197	7.4735e-07	0.04662	0.82955	2	16.4609	89	1.173	10	7.0564	2
		116380051	4	758059	14.6664	3.3071e-06	0.19993	22.8611	7.0347e-06	5.33318	0.02332	2	17.2999	86	1.17956	10	7.16209	5
		120067616	4	4445624	14.1912	4.3955e-06	0.18812	28.6349	6.4832e-07	0.04719	0.82851	2	16.4613	90	1.15997	10	7.06146	2
		137473862	4	21851870	13.8137	6.0615e-06	0.18774	26.5046	1.5598e-06	1.09455	0.29833	2	16.1338	88	1.16796	10	6.90896	2
		137557776	4	21935784	13.7407	6.199e-06	0.18354	26.3473	1.6072e-06	1.10394	0.29622	2	16.061	90	1.16887	10	6.9814	2
		241371221	7	29039314	14.2193	6.0936e-06	0.21733	26.0162	2.5249e-06	2.05233	0.15624	2	17.9505	73	1.26241	10	7.30375	5
		267477636	8	25448108	15.0024	2.5247e-06	0.19861	8.47004	0.00457	19.7319	2.6086e-05	2	16.8814	87	1.12524	10	7.2095	6
		315949785	10	22464515	21.968	9.8032e-06	0.15396	21.968	9.8032e-06	NA	NA	1	26.942	90	1.22642	9	7.17979	4
		340097294	11	23404737	13.4703	8.9052e-06	0.19577	16.6483	0.0001038	8.72416	0.00411	2	15.9368	81	1.1831	10	6.69826	3
		364412460	12	18698797	20.0411	7.1667e-08	0.25399	1.10499	0.29608	38.5009	1.8573e-08	2	20.0221	86	0.99905	10	7.17416	3
	NW	41776496	1	41776496	12.985	1.1268e-05	0.17154	26.1118	1.7952e-06	0.11506	0.73525	2	25.0978	89	1.93283	10	12.0598	7
		50997807	2	7726884	14.5181	3.4928e-06	0.19	29.274	5.1465e-07	0.06602	0.79782	2	27.2275	89	1.87541	10	11.969	5
		51054872	2	7783949	18.113	2.4503e-07	0.21833	11.8125	0.00088876	21.7235	1.0861e-05	2	31.968	90	1.76492	10	13.3997	19
		51062097	2	7791174	14.1223	4.8819e-06	0.18688	24.4265	3.6562e-06	3.20582	0.07686	2	24.7965	87	1.75584	10	11.2614	5
		51063867	2	7792944	20.5179	4.6994e-08	0.24457	13.9617	0.00032715	23.5724	5.1072e-06	2	33.5305	89	1.63421	10	12.8754	16
		51070849	2	7799926	25.9959	4.5158e-06	0.2573	25.9959	4.5158e-06	NA	NA	1	46.6413	54	1.79418	9	9.37615	3
		51071047	2	7800124	20.7156	6.8737e-08	0.28195	28.5122	9.3534e-07	9.66737	0.00265	2	32.6693	75	1.57704	10	11.346	2
		51095396	2	7824473	21.3252	3.6284e-08	0.25445	26.3213	1.9017e-06	12.6043	0.00064425	2	36.0485	81	1.69041	10	14.6425	7
		51099329	2	7828406	16.378	1.2914e-06	0.24343	26.5793	1.9907e-06	4.82223	0.03123	2	31.3949	74	1.91689	10	11.6085	6
		51121906	2	7850983	21.4593	2.6569e-08	0.25455	21.4546	1.2454e-05	17.4528	6.9802e-05	2	36.3851	87	1.69554	10	13.8366	8
		51130097	2	7859174	20.4682	4.7118e-08	0.23784	18.3546	4.5431e-05	18.9594	3.5255e-05	2	34.8252	90	1.70143	10	13.9712	23
		51131053	2	7860130	20.1982	5.8522e-08	0.24195	10.2159	0.00192	27.2058	1.1806e-06	2	33.1711	89	1.64228	10	12.8035	14
		51153057	2	7882134	17.4726	3.9731e-07	0.21493	23.3137	5.6039e-06	9.44409	0.00281	2	31.3931	89	1.7967	10	13.2222	5
		51153461	2	7882538	37.4136	3.0055e-08	0.2369	37.4136	3.0055e-08	NA	NA	1	60.8161	83	1.62551	9	13.5329	3
		51189456	2	7918533	18.0253	3.6719e-07	0.25561	12.2976	0.00075115	20.6882	1.9525e-05	2	31.5566	78	1.75069	10	11.0357	16
		51189736	2	7918813	19.9955	9.4073e-08	0.26469	21.5495	1.3314e-05	14.7403	0.00024746	2	34.366	79	1.71869	10	12.3893	5
		51194870	2	7923947	16.5017	1.4894e-06	0.27388	11.3331	0.00126	18.7176	5.1658e-05	2	28.8316	67	1.74718	10	9.34788	15
		51194878	2	7923955	17.3947	8.2313e-07	0.27859	16.4989	0.00012838	14.9145	0.00025603	2	29.5315	67	1.69773	10	9.82562	12
		51732858	2	8461935	22.7836	1.541e-08	0.27887	45.7938	1.9809e-09	0.21995	0.64037	2	37.7613	79	1.65739	10	13.9883	2
		52029665	2	8758742	23.3051	7.2586e-09	0.26235	46.7457	9.3936e-10	0.25264	0.61647	2	38.228	89	1.64033	10	14.5439	2
		52054582	2	8783659	24.9134	2.9178e-09	0.27945	0.0254	0.87375	49.7872	4.1082e-10	2	40.2467	86	1.61546	10	14.9111	15
		53535796	2	10264873	20.1072	1.0193e-07	0.28216	20.8321	1.8947e-05	15.4276	0.00018895	2	35.6937	75	1.77517	10	11.9863	5
		53542897	2	10271974	20.164	5.9916e-08	0.24167	24.3533	3.6575e-06	12.7856	0.00056725	2	33.1325	89	1.64315	10	12.7958	4
		62096653	2	18825730	13.6748	6.7381e-06	0.18062	2.95559	0.08906	23.6421	5.0341e-06	2	26.193	88	1.91543	10	12.1483	19
		89363648	3	10155475	13.8815	5.6593e-06	0.18082	16.1371	0.00012198	10.0104	0.00213	2	26.4588	89	1.90604	10	12.3017	6
		92432275	3	13224102	19.7322	8.0727e-08	0.23448	39.513	1.143e-08	0.27131	0.60375	2	34.2184	89	1.73414	10	13.7522	2
		105708179	3	26500006	13.5553	7.2619e-06	0.17756	21.3539	1.2687e-05	4.84459	0.03032	2	25.9822	89	1.91675	10	12.2064	7
		105753476	3	26545303	14.4461	3.6224e-06	0.18487	25.9406	1.8928e-06	2.51879	0.116	2	27.069	90	1.87379	10	12.4199	6
		105796400	3	26588227	15.1146	2.19e-06	0.19128	29.768	4.165e-07	0.59404	0.44288	2	28.0066	90	1.85295	10	12.6075	7
		105798140	3	26589967	14.4702	5.2196e-06	0.23022	29.3319	7.4578e-07	0.00733	0.93202	2	26.7618	72	1.84944	10	9.93287	6
		114766609	3	35558436	13.3616	8.2955e-06	0.17417	6.19731	0.01461	19.2809	3.0686e-05	2	25.502	90	1.90861	10	12.1066	13
		120067616	4	4445624	19.9469	6.752e-08	0.23365	39.9371	9.5287e-09	0.27495	0.60132	2	34.2106	90	1.71508	10	13.8483	2
		137191099	4	21569107	15.116	2.3205e-06	0.19678	0.88596	0.34915	29.0635	5.9275e-07	2	28.6605	87	1.89604	10	12.6346	25
		137473862	4	21851870	18.8341	1.5535e-07	0.23039	33.2522	1.1527e-07	3.4869	0.06519	2	32.0503	88	1.70171	10	12.8481	2
		137557776	4	21935784	18.6664	1.6542e-07	0.22305	32.9509	1.2313e-07	3.48291	0.06526	2	32.6583	90	1.74958	10	13.5378	2
		138092059	4	22470067	12.8221	1.2599e-05	0.1687	25.9013	1.9229e-06	0.02143	0.88395	2	24.7007	90	1.92641	10	11.9463	2
		138334344	4	22712352	14.0849	4.7658e-06	0.18135	27.6533	9.5481e-07	0.62909	0.42977	2	26.5534	90	1.88524	10	12.3168	2
		148875038	4	33253046	14.0777	4.792e-06	0.18128	28.2221	7.6262e-07	0.18575	0.66751	2	26.543	90	1.88547	10	12.3148	3
		184669530	6	3586410	14.0849	4.7658e-06	0.18135	27.6533	9.5481e-07	0.62909	0.42977	2	26.5534	90	1.88524	10	12.3168	2
		225465299	7	13133392	13.1788	1.1507e-05	0.18892	26.5203	1.8303e-06	0.12677	0.72276	2	26.5533	79	2.01485	10	12.1926	14
		226724094	7	14392187	13.6697	8.4881e-06	0.19858	21.6961	1.3117e-05	4.62255	0.03474	2	22.267	76	1.62893	10	10.0463	11
		238666648	7	26334741	13.6636	7.1563e-06	0.18316	25.3534	2.5974e-06	1.75207	0.18917	2	26.242	85	1.92058	10	12.33	6
		240016692	7	27684785	13.6324	7.0778e-06	0.18504	27.3189	1.1493e-06	0.19558	0.65941	2	26.2542	87	1.92587	10	11.622	6
		240094826	7	27762919	14.5658	4.4163e-06	0.21226	26.9332	1.6628e-06	1.88781	0.17349	2	26.5016	76	1.81944	10	11.1432	8
		250458814	8	8429286	13.7687	6.1679e-06	0.18076	11.9898	0.00082063	13.8375	0.00034838	2	25.6182	89	1.86061	10	11.7854	45
		251378028	8	9348500	13.4389	9.8573e-06	0.20578	25.5493	2.7802e-06	1.24749	0.26751	2	27.165	77	2.02136	10	10.8369	27
		251412820	8	9383292	14.8424	2.737e-06	0.18983	18.7824	3.8065e-05	9.19268	0.00318	2	27.6702	89	1.86427	10	12.5611	35
		251413795	8	9384267	13.2027	9.6733e-06	0.17648	24.5155	3.4741e-06	1.69778	0.19598	2	25.4703	88	1.92917	10	11.8878	37
		251432668	8	9403140	13.4958	7.4808e-06	0.17552	24.1616	3.9002e-06	2.44609	0.12133	2	25.6991	90	1.90423	10	12.146	36
		251481062	8	9451534	13.1867	1.0282e-05	0.18626	26.6155	1.5727e-06	0.0515	0.82102	2	25.225	85	1.91291	10	10.8264	34
		251482394	8	9452866	14.442	3.9869e-06	0.19517	28.6672	7.0513e-07	0.41262	0.52237	2	27.6112	85	1.91186	10	12.0442	33
		251568270	8	9538742	14.8316	2.9245e-06	0.20034	29.2667	5.48e-07	0.54841	0.46098	2	27.9185	86	1.88237	10	11.6823	30
		251573182	8	9543654	13.6264	7.361e-06	0.18417	22.5193	8.2105e-06	3.95871	0.04984	2	25.9521	85	1.90455	10	11.9948	39
		251656784	8	9627256	13.9879	7.0338e-06	0.21801	28.3395	1.023e-06	0.01025	0.91964	2	22.4757	74	1.6068	10	8.72826	19
		251668508	8	9638980	16.7508	7.3628e-07	0.22497	33.5483	1.1132e-07	0.24693	0.62052	2	28.7948	85	1.71901	10	10.9871	32
		251702815	8	9673287	15.2901	2.2722e-06	0.19815	29.7368	4.9915e-07	0.88465	0.34969	2	24.8766	82	1.62698	10	11.7671	27
		251704638	8	9675110	15.0823	2.5317e-06	0.20369	28.0577	9.1119e-07	1.83215	0.17951	2	29.1214	84	1.93084	10	12.3741	26
		251734079	8	9704551	15.2474	2.6393e-06	0.22077	30.5815	4.111e-07	0.21932	0.64088	2	27.6807	77	1.81544	10	11.098	22
		251739421	8	9709893	14.9105	3.065e-06	0.21049	28.8525	7.1475e-07	0.97679	0.32594	2	29.2275	81	1.96019	10	11.8935	24
		251799286	8	9769758	13.7956	6.3621e-06	0.18587	27.8824	9.3832e-07	0.02223	0.88183	2	26.9073	86	1.95042	10	12.1791	24
		251799515	8	9769987	16.7314	7.1118e-07	0.21452	31.4918	2.2898e-07	1.71509	0.19377	2	30.8919	87	1.84634	10	12.7376	30
		251806778	8	9777250	17.8341	3.0672e-07	0.2178	31.1163	2.528e-07	3.63927	0.05966	2	31.8282	89	1.78469	10	13.3429	28
		251814252	8	9784724	16.2095	9.9332e-07	0.20156	23.9031	4.3974e-06	6.93873	0.00995	2	29.4981	89	1.8198	10	13.0743	27
		251819427	8	9789899	12.8685	1.3118e-05	0.17808	22.0704	9.8839e-06	3.12199	0.08083	2	24.4605	85	1.90081	10	11.3152	19
		251823555	8	9794027	14.1934	5.0905e-06	0.19716	28.7022	7.4067e-07	0.02259	0.8809	2	27.5216	82	1.93904	10	12.0181	24
		251882793	8	9853265	16.5703	7.8071e-07	0.21162	22.5619	7.7505e-06	8.64151	0.0042	2	30.4486	88	1.83754	10	12.6061	44
		251884277	8	9854749	14.6969	4.6865e-06	0.22153	27.3264	1.6535e-06	1.77082	0.1876	2	28.1026	70	1.91214	10	11.9868	28
		251938016	8	9908488	14.3628	3.9989e-06	0.18637	7.20511	0.00867	19.9836	2.3182e-05	2	27.1733	88	1.89193	10	12.5116	16
		251943745	8	9914217	14.7737	3.1149e-06	0.19954	25.7478	2.219e-06	3.15449	0.0793	2	28.0975	85	1.90186	10	11.9961	23
		251955521	8	9925993	12.9166	1.2249e-05	0.17781	25.664	2.2193e-06	0.35678	0.55185	2	24.3018	87	1.88144	10	10.9658	27
		251957528	8	9928000	12.9824	1.2427e-05	0.18337	24.4146	3.9114e-06	1.42629	0.23577	2	25.4772	83	1.96244	10	11.4994	27
		251970748	8	9941220	13.1563	1.0352e-05	0.17988	26.5677	1.5745e-06	0.03852	0.84487	2	25.6451	86	1.94926	10	11.7496	28
		251971285	8	9941757	17.6327	3.4556e-07	0.21417	32.0012	1.7648e-07	2.67506	0.10542	2	31.3589	90	1.77845	10	13.2779	30
		251976538	8	9947010	16.0502	1.1165e-06	0.20179	27.2193	1.154e-06	3.97989	0.04911	2	29.4885	89	1.83726	10	12.8749	27
		252110570	8	10081042	14.6722	3.1101e-06	0.18856	25.3169	2.4726e-06	3.36287	0.07002	2	27.5922	89	1.88057	10	12.5284	44
		252127587	8	10098059	15.222	2.335e-06	0.20634	30.0759	4.29e-07	0.53479	0.46666	2	28.6729	83	1.88364	10	12.1577	37
		252133562	8	10104034	14.0616	4.9346e-06	0.1826	23.9258	4.3567e-06	3.52592	0.06369	2	26.7195	89	1.90018	10	12.3538	44
		252138602	8	10109074	13.7954	6.3633e-06	0.18821	27.0708	1.2905e-06	0.63389	0.42812	2	26.324	86	1.90818	10	11.563	28
		252139179	8	10109651	16.6786	7.0523e-07	0.20752	26.3126	1.6564e-06	5.67722	0.01931	2	30.0487	89	1.80163	10	12.9252	27
		252150407	8	10120879	14.1959	5.0811e-06	0.19655	27.8713	1.0199e-06	0.64104	0.42565	2	26.5639	82	1.87124	10	11.686	28
		252150483	8	10120955	16.2665	9.9626e-07	0.21038	27.4548	1.0893e-06	4.10838	0.04573	2	30.2448	87	1.85933	10	12.5768	26
		252150989	8	10121461	14.3206	4.2042e-06	0.19187	23.3996	5.56e-06	4.35067	0.03992	2	27.4247	87	1.91505	10	11.9261	24
		252154470	8	10124942	15.1123	2.4246e-06	0.20873	30.5737	3.3941e-07	0.0047	0.94551	2	28.7855	85	1.90477	10	11.3906	28
		252157962	8	10128434	13.1731	9.7436e-06	0.1761	26.1631	1.7586e-06	0.36704	0.54617	2	24.9768	89	1.89605	10	11.4917	30
		252165271	8	10135743	14.1154	4.9074e-06	0.18727	25.2228	2.6498e-06	2.56074	0.11317	2	27.0165	87	1.91397	10	12.2022	29
		252165299	8	10135771	14.625	3.4108e-06	0.19081	25.5276	2.3827e-06	3.10489	0.08161	2	27.6569	86	1.89106	10	12.7261	27
		252171554	8	10142026	14.7863	2.9093e-06	0.1944	29.8368	4.2211e-07	0.05317	0.81818	2	27.4686	88	1.85771	10	11.9115	29
		252172917	8	10143389	17.4058	4.1683e-07	0.21375	34.4509	7.1935e-08	0.53775	0.46529	2	31.2919	89	1.79778	10	13.2794	35
		252174583	8	10145055	16.2325	9.5585e-07	0.20167	27.4707	1.0265e-06	4.06801	0.04668	2	29.5288	90	1.81912	10	12.9119	28
		252175438	8	10145910	18.4998	1.9118e-07	0.22324	33.0598	1.2097e-07	3.15	0.07935	2	32.6834	89	1.76669	10	13.5574	29
		252199816	8	10170288	16.1686	1.0463e-06	0.2023	32.6896	1.4235e-07	0.01083	0.91737	2	28.8802	88	1.7862	10	12.8335	33
		252226510	8	10196982	14.6143	3.8917e-06	0.20135	29.0538	6.7708e-07	0.39265	0.53269	2	25.9884	80	1.77828	10	11.5876	31
		252231626	8	10202098	14.2483	4.5223e-06	0.19331	27.6305	1.0356e-06	0.89833	0.34589	2	27.4304	86	1.92517	10	11.8236	29
		252236291	8	10206763	17.1729	5.1764e-07	0.21954	34.5334	7.3446e-08	0.14702	0.70234	2	30.6225	87	1.78319	10	12.3826	34
		252237471	8	10207943	12.8247	1.3354e-05	0.17392	25.6897	2.2331e-06	0.19679	0.65844	2	25.4129	86	1.98157	10	12.1814	34
		252237555	8	10208027	17.5424	4.0791e-07	0.22127	23.163	6.2135e-06	9.62542	0.0026	2	31.9506	86	1.82133	10	13.2155	31
		252574955	8	10545427	14.5553	3.3962e-06	0.18703	27.5423	1.0153e-06	1.43512	0.23411	2	27.342	89	1.87849	10	12.5198	18
		253758378	8	11728850	14.3587	3.9396e-06	0.18512	9.79002	0.00236	17.1686	7.7751e-05	2	27.0627	89	1.88476	10	12.4639	8
		255672937	8	13643409	12.7944	1.3258e-05	0.17687	8.34676	0.00485	15.8494	0.00014077	2	23.9036	88	1.86829	10	10.5885	8
		256691865	8	14662337	13.8762	5.6823e-06	0.18175	26.1966	1.7352e-06	1.43047	0.23487	2	26.3692	89	1.90032	10	12.1048	14
		257301254	8	15271726	12.8596	1.2999e-05	0.17837	21.0292	1.5068e-05	3.97174	0.04944	2	25.3677	86	1.97266	10	11.4797	13
		277788307	9	7315757	13.85	6.1055e-06	0.18806	7.63266	0.00699	18.5295	4.4133e-05	2	26.7418	86	1.93081	10	11.8344	32
		278296099	9	7823549	15.479	1.7023e-06	0.19515	19.6913	2.5721e-05	9.4237	0.00284	2	28.3965	89	1.83451	10	12.7755	47
		286778492	9	16305942	13.3051	8.8006e-06	0.17821	1.60923	0.20787	24.5794	3.3849e-06	2	25.3398	89	1.90451	10	11.4886	11
		360975305	12	15261642	22.0884	1.0521e-05	0.16497	22.0884	1.0521e-05	NA	NA	1	45.3436	81	2.05282	9	12.0647	14
		361845738	12	16132075	16.5545	1.0173e-06	0.22656	33.5331	1.3599e-07	0.00023985	0.98768	2	30.8295	78	1.8623	10	12.6893	23
		363025506	12	17311843	14.73	3.2834e-06	0.19097	16.5673	0.00010478	10.9529	0.00138	2	25.8774	84	1.75678	10	12.3439	7
		364412460	12	18698797	20.0745	7.0052e-08	0.23373	0.85766	0.35696	38.9176	1.6031e-08	2	31.8388	86	1.58603	10	13.6041	3
		368297840	12	22584177	14.8306	3.0479e-06	0.20997	3.35964	0.07031	25.3396	2.7019e-06	2	24.1451	84	1.62805	10	9.32346	14
GW	DS	3499549	1	3499549	14.9932	2.542e-06	0.17003	27.6059	1.0264e-06	2.0509	0.1557	2	0.29482	87	0.01966	10	0.17573	33
		3526032	1	3526032	16.2632	9.9863e-07	0.17907	30.02	4.0158e-07	2.1233	0.14867	2	0.31172	87	0.01917	10	0.1814	34
		3526373	1	3526373	13.3467	8.9496e-06	0.15721	24.5142	3.5829e-06	1.92	0.16944	2	0.27499	86	0.0206	10	0.17266	34
		223927256	7	11595349	14.4383	3.7097e-06	0.16295	20.6408	1.7152e-05	6.88587	0.01022	2	0.29136	89	0.02018	10	0.17802	6
		248588114	8	6558586	13.2513	1.3811e-05	0.18352	26.8878	2.0511e-06	0.00323	0.95488	2	0.21534	68	0.01625	10	0.12418	7
		282302220	9	11829670	12.8175	1.2831e-05	0.14864	7.2763	0.00834	17.0602	8.1559e-05	2	0.26578	89	0.02074	10	0.17308	19
		289425668	9	18953118	13.0066	1.0916e-05	0.14906	22.581	7.4959e-06	2.94861	0.08939	2	0.26675	90	0.02051	10	0.17334	12
		342600550	11	25907993	15.2291	2.43e-06	0.17298	30.3083	4.117e-07	0.37928	0.53971	2	0.2741	81	0.018	10	0.17113	29
		342676882	11	25984325	15.5171	1.7248e-06	0.17104	31.3043	2.4587e-07	0.06315	0.80217	2	0.30282	87	0.01952	10	0.18431	21
		342684348	11	25991791	13.9336	7.3166e-06	0.16749	26.0435	2.4441e-06	1.61137	0.20828	2	0.27209	74	0.01953	10	0.1804	27
		343264694	11	26572137	16.7891	6.5084e-07	0.18197	32.2857	1.6199e-07	1.21522	0.27327	2	0.32514	89	0.01937	10	0.18499	38
	NW	3437046	1	3437046	15.0716	3.4073e-06	0.1689	26.7172	1.9785e-06	2.77608	0.10003	2	0.42392	72	0.02813	10	0.29946	28
		3499549	1	3499549	17.339	4.5957e-07	0.1738	32.1027	1.8177e-07	2.15428	0.14578	2	0.48707	87	0.02809	10	0.31609	33
		3526032	1	3526032	15.0596	2.4197e-06	0.1551	28.0948	8.4727e-07	1.7765	0.18606	2	0.42861	87	0.02846	10	0.30506	34
		3526373	1	3526373	13.0681	1.1075e-05	0.14442	24.3535	3.8237e-06	1.61159	0.20769	2	0.40426	86	0.03093	10	0.2938	34
		89175657	3	9967484	13.199	9.4053e-06	0.13886	18.5223	4.2229e-05	6.71286	0.01117	2	0.39943	90	0.03026	10	0.30295	11
		101345744	3	22137571	13.2355	1.1242e-05	0.1541	13.4766	0.0004373	11.2465	0.00123	2	0.38232	78	0.02889	10	0.27089	19
		156493797	5	5369111	20.034	7.2014e-08	0.17472	37.9181	2.2138e-08	1.8009	0.18314	2	0.46905	86	0.02341	10	0.33556	31
		223927256	7	11595349	16.382	8.755e-07	0.16487	24.0369	4.1627e-06	7.0984	0.00916	2	0.4739	89	0.02893	10	0.31742	6
		248588114	8	6558586	15.8937	2.1714e-06	0.18734	32.2038	3.0083e-07	0.03427	0.85368	2	0.36606	68	0.02303	10	0.23418	7
		279621380	9	9148830	13.6961	6.52e-06	0.14607	21.8484	1.0307e-05	4.65619	0.03364	2	0.41432	89	0.03025	10	0.29807	12
		316868588	11	176031	13.2521	9.1677e-06	0.14059	14.395	0.00026819	10.5773	0.00162	2	0.40393	89	0.03048	10	0.30334	11
		334016729	11	17324172	12.9864	1.1256e-05	0.13832	26.1598	1.761e-06	0.08029	0.77756	2	0.39022	89	0.03005	10	0.29681	23
		334269411	11	17576854	13.692	6.6502e-06	0.147	4.41065	0.03854	21.9358	1.0185e-05	2	0.41783	88	0.03052	10	0.29993	18
		342600550	11	25907993	14.2165	5.1067e-06	0.1533	28.0048	9.8915e-07	0.57374	0.45097	2	0.381	81	0.0268	10	0.27997	29
		342676882	11	25984325	13.4875	7.9042e-06	0.14072	25.806	2.0965e-06	1.13072	0.29056	2	0.39892	87	0.02958	10	0.30964	21
		342684348	11	25991791	13.5396	9.7515e-06	0.14616	25.916	2.5669e-06	1.12138	0.29307	2	0.36778	74	0.02716	10	0.30226	27
		343261336	11	26568779	15.3536	1.9065e-06	0.15724	30.0819	3.8404e-07	0.71998	0.39845	2	0.44762	88	0.02915	10	0.31278	35
		343264694	11	26572137	18.7947	1.553e-07	0.18184	36.8115	3.0206e-08	0.84236	0.3612	2	0.52239	89	0.02779	10	0.3272	38
		343799167	11	27106610	14.2635	4.2337e-06	0.14695	25.0226	2.7855e-06	2.95964	0.08884	2	0.42067	89	0.02949	10	0.31006	47
		343799417	11	27106860	15.5154	1.6913e-06	0.16003	26.7295	1.4262e-06	3.53884	0.06325	2	0.45163	88	0.02911	10	0.30828	35
		345517641	11	28825084	13.7737	6.8309e-06	0.15727	27.8766	9.9732e-07	0.00197	0.96472	2	0.42382	83	0.03077	10	0.28358	26
TGW	DS	1033892	1	1033892	13.409	8.1251e-06	0.19164	0.0674	0.79575	26.7313	1.4252e-06	2	28.5229	89	2.12715	10	10.835	19
		1724299	1	1724299	13.4126	1.1447e-05	0.23966	0.18864	0.66535	26.5695	2.1957e-06	2	31.0694	71	2.31644	10	9.48106	15
		15181729	1	15181729	12.9567	1.3851e-05	0.21122	4.9282	0.02929	19.8118	2.808e-05	2	27.6313	78	2.13258	10	9.52881	7
		42260148	1	42260148	13.2872	9.3657e-06	0.19436	2.60547	0.11012	23.301	5.9567e-06	2	27.7791	86	2.09067	10	10.6059	33
		51835665	2	8564742	15.1143	2.3712e-06	0.21823	3.16345	0.0788	26.1507	1.8905e-06	2	31.7586	86	2.10123	10	11.0353	3
		52054582	2	8783659	13.2889	9.3533e-06	0.20036	4.16737	0.04424	21.4317	1.2889e-05	2	28.8392	86	2.17017	10	10.1243	15
		62096653	2	18825730	20.5477	4.7552e-08	0.26155	1.2149	0.27333	39.3569	1.2868e-08	2	36.5743	88	1.77997	10	12.3038	19
		62127418	2	18856495	14.0528	5.2387e-06	0.20117	1.32481	0.25288	26.3941	1.7166e-06	2	29.0352	86	2.06615	10	11.0971	25
		79679806	3	471633	14.135	4.7496e-06	0.20235	20.0277	2.2507e-05	6.91196	0.0101	2	30.0695	88	2.12731	10	11	20
		79682947	3	474774	13.7786	6.9357e-06	0.20964	7.97358	0.00594	17.9548	5.8864e-05	2	26.7944	82	1.94464	10	9.6168	25
		80859945	3	1651772	13.6991	8.6785e-06	0.22861	17.9218	6.4511e-05	7.84161	0.00651	2	29.2791	74	2.1373	10	9.7985	12
		80898337	3	1690164	13.2894	9.3498e-06	0.20153	23.1743	6.1848e-06	2.89869	0.09226	2	27.9194	86	2.10088	10	9.64055	10
		80920598	3	1712425	13.9785	5.3477e-06	0.19913	25.8321	2.0411e-06	1.87185	0.17475	2	26.5416	88	1.89874	10	9.94887	11
		80992570	3	1784397	14.5437	3.6245e-06	0.20617	18.3097	4.8062e-05	9.07767	0.0034	2	29.417	86	2.02267	10	11.1419	37
		81050713	3	1842540	14.1059	4.8553e-06	0.19946	20.8208	1.6071e-05	6.17938	0.01481	2	29.1242	88	2.06468	10	11.0339	42
		81068270	3	1860097	12.7344	1.3686e-05	0.18699	17.4957	6.6763e-05	6.83824	0.01048	2	27.2647	89	2.14102	10	10.1064	40
		84501751	3	5293578	17.6348	3.5368e-07	0.2351	0.79216	0.37582	34.1854	8.1414e-08	2	35.0409	89	1.98703	10	12.125	6
		105984565	3	26776392	15.6181	1.5047e-06	0.21377	0.32284	0.57131	30.8076	2.8454e-07	2	31.8642	90	2.04021	10	11.4494	4
		110836588	3	31628415	16.7801	7.5839e-07	0.23694	32.2884	1.8692e-07	1.19636	0.27722	2	34.6246	83	2.06343	10	12.1004	1
		130391168	4	14769176	12.9548	1.1711e-05	0.17803	5.49106	0.02134	19.29	3.1183e-05	2	23.546	88	1.81756	10	10.458	13
		137072172	4	21450180	16.5315	1.0058e-06	0.24087	31.4552	2.8233e-07	1.43629	0.23432	2	32.7358	79	1.98021	10	11.5381	1
		137676903	4	22054911	15.0045	2.6254e-06	0.21346	0.33874	0.56208	29.5578	5.1113e-07	2	30.8462	85	2.05579	10	11.4273	9
		151297064	5	172378	16.5967	8.0276e-07	0.23047	6.95504	0.0099	24.3701	3.8572e-06	2	33.2769	86	2.00503	10	11.634	23
		154402476	5	3277790	12.7874	1.3134e-05	0.18419	21.1001	1.412e-05	3.81474	0.05394	2	27.1589	89	2.12389	10	10.5874	2
		155844842	5	4720156	12.8482	1.2346e-05	0.18428	13.1793	0.00046741	11.0601	0.00128	2	27.4682	90	2.1379	10	10.5702	3
		163267184	5	12142498	17.0473	6.8075e-07	0.24167	16.1883	0.00012815	15.0904	0.00021002	2	32.477	80	1.90511	10	11.6359	2
		182048438	6	965318	16.6866	9.8245e-07	0.2561	5.17709	0.02567	26.4827	2.0202e-06	2	30.8395	76	1.84816	10	10.0382	3
		182496262	6	1413142	17.0847	5.1315e-07	0.22832	2.25406	0.13673	31.1682	2.4784e-07	2	34.0331	90	1.99202	10	11.8832	7
		182519239	6	1436119	15.5863	1.5722e-06	0.21632	3.15162	0.07923	27.1069	1.2278e-06	2	31.9263	89	2.04835	10	11.2868	8
		182670751	6	1587631	23.445	5.4574e-06	0.17686	23.445	5.4574e-06	NA	NA	1	51.4119	88	2.19287	9	10.8577	9
		208388746	6	27305626	17.512	4.0618e-07	0.2402	0.37081	0.54413	34.512	7.601e-08	2	33.9371	87	1.93794	10	11.3977	22
		212660848	7	328941	15.5004	1.8633e-06	0.22059	23.5206	5.5275e-06	6.07574	0.01574	2	30.7047	84	1.9809	10	11.1987	3
		239881374	7	27549467	13.5276	7.6663e-06	0.19608	3.96925	0.04944	22.1327	9.5057e-06	2	28.836	87	2.13165	10	10.8674	11
		243865874	8	1836346	16.692	6.8275e-07	0.22449	3.44372	0.06673	28.8851	5.9892e-07	2	33.4624	90	2.0047	10	11.769	5
		247156626	8	5127098	15.2751	1.9425e-06	0.21027	22.947	6.4375e-06	6.27335	0.01406	2	31.3417	90	2.05182	10	11.3449	4
		247212987	8	5183459	26.9199	1.6353e-06	0.21434	26.9199	1.6353e-06	NA	NA	1	61.6156	78	2.28885	9	12.1047	5
		250458814	8	8429286	16.103	1.0741e-06	0.22034	10.4153	0.00174	19.6343	2.6629e-05	2	32.8434	89	2.03958	10	11.6591	45
		252714400	8	10684872	13.0942	1.0516e-05	0.19012	8.41933	0.00468	16.3198	0.00011413	2	27.7021	88	2.1156	10	10.524	6
		253758378	8	11728850	16.4794	8.1541e-07	0.22422	4.96128	0.02841	26.587	1.5094e-06	2	33.4218	89	2.0281	10	11.7612	8
		255180980	8	13151452	15.845	1.3856e-06	0.22082	12.6293	0.00061638	16.7713	9.4969e-05	2	32.072	86	2.02411	10	11.6414	4
		258615907	8	16586379	15.1107	2.2392e-06	0.21032	1.30609	0.25613	28.516	7.051e-07	2	31.2917	89	2.07083	10	11.3252	4
		260031464	8	18001936	13.984	5.1467e-06	0.19671	0.09836	0.75453	27.8406	9.0247e-07	2	29.3207	90	2.09674	10	10.9407	8
		263041690	8	21012162	12.7985	1.2833e-05	0.18372	20.7419	1.6252e-05	4.13938	0.04484	2	27.3854	90	2.13974	10	10.5536	2
		282399519	9	11926969	22.6483	7.3817e-06	0.16775	22.6483	7.3817e-06	NA	NA	1	49.713	90	2.195	9	10.9782	4
		284943046	9	14470496	12.8673	1.2923e-05	0.19515	0.03101	0.86063	25.6948	2.2664e-06	2	27.0914	86	2.10545	10	9.65742	18
		290930723	9	20458173	14.9911	2.5977e-06	0.21075	2.43441	0.12233	26.8252	1.4478e-06	2	31.3519	86	2.09136	10	11.767	7
		291472197	9	20999647	17.9893	3.1432e-07	0.24464	0.01191	0.91335	35.9617	4.8859e-08	2	33.7889	84	1.87828	10	11.8455	7
		317318597	11	626040	14.0459	5.2661e-06	0.20416	26.4391	1.6569e-06	1.5006	0.22392	2	28.6475	86	2.03956	10	10.5238	15
		349685239	12	3971576	14.8615	2.9185e-06	0.21383	0.22671	0.63518	29.4214	5.3854e-07	2	30.5792	85	2.05761	10	11.1123	8
		368297840	12	22584177	20.4343	5.8708e-08	0.27759	9.60294	0.00263	28.1934	8.822e-07	2	39.0772	84	1.91233	10	12.0914	14
		368301053	12	22587390	12.73	1.3733e-05	0.18513	9.89432	0.00225	14.1231	0.00030556	2	27.5094	89	2.16098	10	10.4863	16
		368853698	12	23140035	14.3804	4.0956e-06	0.20754	10.603	0.00161	16.2939	0.00011728	2	29.377	86	2.04285	10	10.7414	34
	NW	49325582	2	6054659	13.4746	7.7259e-06	0.17843	20.4325	1.874e-05	5.49593	0.02129	2	63.4867	89	4.71159	10	29.2302	8
		49569284	2	6298361	13.5148	7.6139e-06	0.18211	20.4412	1.8875e-05	5.54463	0.02076	2	63.6819	88	4.712	10	28.4727	8
		51095396	2	7824473	15.1206	2.6296e-06	0.19925	14.0611	0.0003286	13.9581	0.00034668	2	69.1246	81	4.57156	10	32.3539	7
		51121906	2	7850983	14.2544	4.4189e-06	0.18963	19.1515	3.3095e-05	7.86369	0.00622	2	68.211	87	4.78525	10	30.3099	8
		51153057	2	7882134	12.7115	1.3932e-05	0.16975	11.0446	0.00129	12.916	0.00053377	2	61.3951	89	4.82989	10	29.3477	5
		51732858	2	8461935	15.0931	2.8096e-06	0.20247	27.9367	1.06e-06	1.92609	0.16909	2	66.9038	79	4.43274	10	31.0685	2
		52029665	2	8758742	14.1391	4.6524e-06	0.18495	26.0744	1.8223e-06	1.93341	0.16785	2	66.7489	89	4.72086	10	30.166	2
		52054582	2	8783659	13.4804	8.0821e-06	0.18128	0.25281	0.61637	26.6336	1.5615e-06	2	64.2025	86	4.76264	10	29.8718	15
		53535796	2	10264873	13.6948	8.5151e-06	0.21721	15.0552	0.0002206	10.4604	0.00181	2	69.2343	75	5.05551	10	25.8322	5
		66722509	2	23451586	12.935	1.2076e-05	0.17609	18.3268	4.7258e-05	6.41535	0.01311	2	61.6769	87	4.76823	10	28.566	9
		68916131	2	25645208	13.3743	8.2145e-06	0.17463	25.8998	1.9241e-06	0.88236	0.35007	2	63.5045	90	4.74824	10	29.9948	9
		76955850	2	33684927	23.2997	6.1389e-06	0.17516	23.2997	6.1389e-06	NA	NA	1	107.711	84	4.62284	9	25.1803	2
		100952234	3	21744061	17.497	3.8097e-07	0.21339	35.2928	5.1335e-08	0.06421	0.80054	2	77.5996	90	4.43501	10	32.8138	2
		101122251	3	21914078	17.497	3.8097e-07	0.21339	35.2928	5.1335e-08	0.06421	0.80054	2	77.5996	90	4.43501	10	32.8138	2
		101205743	3	21997570	17.497	3.8097e-07	0.21339	35.2928	5.1335e-08	0.06421	0.80054	2	77.5996	90	4.43501	10	32.8138	2
		101278110	3	22069937	17.497	3.8097e-07	0.21339	35.2928	5.1335e-08	0.06421	0.80054	2	77.5996	90	4.43501	10	32.8138	2
		101341436	3	22133263	17.497	3.8097e-07	0.21339	35.2928	5.1335e-08	0.06421	0.80054	2	77.5996	90	4.43501	10	32.8138	2
		101447737	3	22239564	13.875	5.9912e-06	0.18887	24.8959	3.0711e-06	2.44166	0.12182	2	63.9659	86	4.61014	10	28.087	3
		102820158	3	23611985	13.8069	5.9907e-06	0.18042	26.8464	1.3384e-06	0.82084	0.36738	2	65.6071	89	4.75176	10	30.4357	3
		118116065	4	2494073	14.9923	2.4941e-06	0.19132	1.77976	0.18558	27.6715	1.0003e-06	2	69.3263	88	4.62412	10	31.7784	18
		122079297	4	6457305	15.6251	1.6276e-06	0.20306	5.58247	0.02037	24.1804	4.1649e-06	2	70.9346	86	4.53977	10	30.8248	10
		122272752	4	6650760	18.1041	3.843e-07	0.22516	0.11725	0.73298	36.0369	6.398e-08	2	72.9917	75	4.03178	10	34.5972	31
		122604065	4	6982073	19.2352	1.1086e-07	0.22824	37.1844	2.5649e-08	1.20296	0.27566	2	82.9998	90	4.31501	10	33.8938	2
		126773032	4	11151040	26.705	1.6696e-06	0.19437	26.705	1.6696e-06	NA	NA	1	123.666	81	4.63083	9	29.0175	3
		127685409	4	12063417	12.8035	1.2783e-05	0.16883	25.8276	1.9809e-06	0.04921	0.82494	2	61.3943	90	4.79513	10	29.5727	3
		128251851	4	12629859	12.8919	1.2681e-05	0.17578	26.0816	1.9098e-06	0.00149	0.96931	2	57.6588	86	4.47249	10	27.1408	2
		129685490	4	14063498	30.8166	2.8356e-07	0.19365	30.8166	2.8356e-07	NA	NA	1	140.837	90	4.57017	9	35.1048	3
		137191099	4	21569107	16.5259	8.252e-07	0.21105	2.0229e-06	0.99887	33.0517	1.3048e-07	2	76.2655	87	4.61491	10	32.1235	25
		151420144	5	295458	13.6453	6.7785e-06	0.17816	4.66269	0.03348	21.5625	1.176e-05	2	64.7848	89	4.74779	10	30.4706	27
		158639325	5	7514639	12.7601	1.3615e-05	0.17349	18.8553	3.7233e-05	5.67459	0.01937	2	62.1697	88	4.87218	10	28.7948	9
		182830907	6	1747787	13.171	9.7591e-06	0.17283	7.9111	0.00603	17.0225	8.2927e-05	2	61.1948	89	4.64618	10	29.4644	41
		200071551	6	18988431	17.1856	5.0042e-07	0.21642	33.2519	1.1528e-07	1.08693	0.30001	2	77.6524	88	4.51845	10	31.9976	2
		200086300	6	19003180	12.8509	1.2886e-05	0.17583	22.3001	8.7529e-06	2.91606	0.09127	2	62.9963	87	4.90211	10	29.0075	3
		202640806	6	21557686	13.1923	9.9077e-06	0.17816	1.18977	0.27835	24.8722	3.1006e-06	2	64.337	87	4.87685	10	29.7966	15
		229456006	7	17124099	15.8979	1.4989e-06	0.21425	32.1633	2.0618e-07	0.01775	0.89433	2	72.3572	81	4.55137	10	30.6779	2
		240094826	7	27762919	15.0703	3.0719e-06	0.21169	25.7869	2.5866e-06	3.5124	0.06475	2	61.957	76	4.11119	10	27.2903	8
		242438418	8	408890	16.1111	1.1157e-06	0.20719	2.89709	0.09227	28.4224	7.6008e-07	2	72.6561	87	4.50968	10	30.9003	7
		248216320	8	6186792	13.1735	1.0387e-05	0.18379	10.6006	0.00162	14.1281	0.00031248	2	64.7532	85	4.91543	10	28.6816	21
		277576777	9	7104227	13.2225	1.073e-05	0.19636	20.2112	2.2576e-05	5.19878	0.02523	2	64.0664	81	4.84527	10	26.0071	12
		277788307	9	7315757	14.7436	3.1223e-06	0.1961	4.25187	0.04219	24.1061	4.2922e-06	2	69.3147	86	4.70134	10	30.2611	32
		277913693	9	7441143	13.7932	6.0536e-06	0.17787	19.5888	2.6879e-05	6.74687	0.01099	2	64.3784	89	4.66739	10	30.8497	13
		278269698	9	7797148	16.4943	8.2508e-07	0.20807	26.5679	1.5209e-06	5.17444	0.02535	2	75.4886	88	4.57666	10	32.2858	11
		278296099	9	7823549	15.068	2.3118e-06	0.19261	17.5587	6.4937e-05	10.6873	0.00153	2	69.8727	89	4.63716	10	31.2837	47
		278411312	9	7938762	13.8525	6.094e-06	0.18609	23.0448	6.5227e-06	3.89376	0.05168	2	64.1758	86	4.63279	10	29.1293	13
		278417320	9	7944770	13.0252	1.0923e-05	0.17382	21.8458	1.0318e-05	3.57856	0.06178	2	61.8486	89	4.7484	10	28.9026	13
		279176329	9	8703779	13.2122	9.3094e-06	0.173	22.2766	8.5117e-06	3.52882	0.06355	2	62.9095	90	4.76146	10	29.8758	11
		343167901	11	26475344	13.5285	9.4184e-06	0.18038	0.93226	0.3373	25.8241	2.6032e-06	2	48.3245	76	3.57206	10	26.4337	28
a GC:grain circumferences, GL: grain length, GLWR:grain length to width ratio, GSgrain size, :GW: grain width, TGW: thousand grain weight. b Physical location. c F value for which the mark is f-checked. d Pvalue value. e PVE value. f F value of additive effect. g The P value of the additive effect. h The F number of the dominant effect. i The P number of the dominant effect. j Degree of freedom o…

## Sheet: Table S3
Table S3. List of genes associated with grain shape and grain weight.
Trait	Gene	Annotation of genes	Known Genes/QTLs
GC	LOC_Os01g03030	alanyl-tRNA synthetase, putative, expressed
	LOC_Os01g03020	tRNA synthetase class I, putative, expressed
	LOC_Os01g03050	fruit protein PKIWI502, putative, expressed
	LOC_Os01g03060	splicing factor, putative, expressed
	LOC_Os01g03090	methyltransferase, putative, expressed
	LOC_Os01g03100	protein binding protein, putative, expressed
	LOC_Os01g03160	xylosyltransferase, putative, expressed
	LOC_Os01g03144	white-brown complex homolog protein 7, putative, expressed
	LOC_Os01g03170	seven in absentia protein family protein, expressed
	LOC_Os02g18320	BRASSINOSTEROID INSENSITIVE 1-associated receptor kinase 1 precursor, putative, expressed
	LOC_Os02g18380	60S ribosomal protein L27-3, putative, expressed
	LOC_Os02g18410	salt stress root protein RS1, putative, expressed
	LOC_Os02g18430	AGC_PVPK_like_kin82y.5 - ACG kinases include homologs to PKA, PKG and PKC, expressed
	LOC_Os02g18450	GTP-binding protein typA/bipA, putative, expressed
	LOC_Os02g18460	NAM, putative, expressed
	LOC_Os02g18490	LTPL53 - Protease inhibitor/seed storage/LTP family protein precursor, expressed
	LOC_Os02g18470	NAM, putative, expressed
	LOC_Os02g18480	lipase class 3 family protein, putative, expressed
	LOC_Os02g49450	BSD domain-containing protein, putative, expressed
	LOC_Os02g49460	auxin-independent growth promoter protein, putative, expressed
	LOC_Os02g49470	tic20 protein-related, putative, expressed
	LOC_Os02g49480	helix-loop-helix DNA-binding domain containing protein, expressed
	LOC_Os02g49510	amino acid transporter, putative, expressed
	LOC_Os02g49520	armadillo/beta-catenin repeat family protein, putative, expressed
	LOC_Os02g49530	AGAP000425-PA, putative, expressed
	LOC_Os02g49550	zinc finger, C3HC4 type domain containing protein, expressed
	LOC_Os02g49540	DEFL73 - Defensin and Defensin-like DEFL family, expressed
	LOC_Os02g49570	OsProtIV1 - Putative Protease IV homologue; Domain 2 is a SPH, expressed
	LOC_Os02g49560	bZIP transcription factor domain containing protein, expressed
	LOC_Os02g49590	ASC1, putative, expressed
	LOC_Os02g49600	BRASSINOSTEROID INSENSITIVE 1-associated receptor kinase 1 precursor, putative, expressed
	LOC_Os02g49610	ribosomal protein L7Ae, putative, expressed
	LOC_Os02g49630	tetraspanin family protein, putative, expressed
	LOC_Os02g49650	leaf senescence related protein, putative, expressed
	LOC_Os02g49670	zinc knuckle family protein, expressed
	LOC_Os02g49680	arsenate reductase, putative, expressed
	LOC_Os02g49690	ACT domain-containing protein, putative, expressed
	LOC_Os02g49700	homeobox associated leucine zipper, putative, expressed
	LOC_Os02g49710	RING finger protein, putative, expressed
	LOC_Os02g49720	aldehyde dehydrogenase, putative, expressed
	LOC_Os02g49730	pre-mRNA processing ribonucleoprotein, binding region, putative, expressed
	LOC_Os03g29250	SPX domain-containing protein, putative, expressed
	LOC_Os03g29260	elongation factor protein, putative, expressed
	LOC_Os03g29340	domain of unknown function domain containing protein, expressed
	LOC_Os03g29350	von Willebrand factor type A domain containing protein, expressed
	LOC_Os03g29410	tyrosine protein kinase domain containing protein, putative, expressed
	LOC_Os03g29460	60S ribosomal protein, putative, expressed
	LOC_Os03g29470	transcription initiation factor IID, putative, expressed
	LOC_Os03g29480	nodulation-signaling pathway 1 protein, putative, expressed
	LOC_Os03g29540	ATP-dependent protease, putative, expressed
	LOC_Os03g01600	aminotransferase domain containing protein, putative, expressed
	LOC_Os03g01610	expansin precursor, putative, expressed
	LOC_Os03g01630	expansin precursor, putative, expressed
	LOC_Os03g01640	expansin precursor, putative, expressed
	LOC_Os03g01650	expansin precursor, putative, expressed
	LOC_Os03g01660	SKP1, putative, expressed
	LOC_Os03g01720	protein binding protein, putative, expressed
	LOC_Os03g01750	dual specificity protein phosphatase, putative, expressed
	LOC_Os03g01760	exostosin family domain containing protein, expressed
	LOC_Os03g01770	rhodanese, putative, expressed
	LOC_Os03g01790	zinc finger, C3HC4 type domain containing protein, expressed
	LOC_Os03g01800	glycosyl hydrolases family 16, putative, expressed
	LOC_Os03g01810	SNF7 domain containing protein, putative, expressed
	LOC_Os03g01820	fatty acid hydroxylase, putative, expressed
	LOC_Os03g01840	knotted 1-binding protein 36, putative, expressed
	LOC_Os03g01850	cyclin-dependent kinase A-1, putative, expressed
	LOC_Os03g01830	DEAD-box ATP-dependent RNA helicase, putative, expressed
	LOC_Os03g01870	no apical meristem protein, putative, expressed
	LOC_Os03g01880	possible lysine decarboxylase domain containing protein, expressed
	LOC_Os03g01890	START domain containing protein, expressed
	LOC_Os03g01900	40S ribosomal protein S17, putative, expressed
	LOC_Os03g01910	transcription factor BTF3, putative, expressed
	LOC_Os03g40600	cytochrome P450 78A11, putative, expressed
	LOC_Os03g40610	cytochrome P450, putative, expressed
	LOC_Os03g40650	bromodomain associated family protein, expressed
	LOC_Os03g40670	glycerophosphoryl diester phosphodiesterase family protein, putative, expressed
	LOC_Os03g40690	PPR repeat containing protein, expressed
	LOC_Os03g40700	presenilin, putative, expressed
	LOC_Os03g40710	ZOS3-13 - C2H2 zinc finger protein, expressed
	LOC_Os03g40720	UDP-glucose 6-dehydrogenase, putative, expressed
	LOC_Os03g40440	B12D protein, putative, expressed
	LOC_Os03g40540	cytochrome P450, putative, expressed
	LOC_Os03g40550	kinase, pfkB family, putative, expressed
	LOC_Os05g02690	sensitivity to red light reduced protein 1, putative, expressed
	LOC_Os05g02730	homeobox domain containing protein, expressed
	LOC_Os05g02750	ABC transporter, membrane-spanning/permease subunit, putative, expressed
	LOC_Os05g02770	glycine-rich cell wall structural protein precursor, putative, expressed
	LOC_Os05g02780	glycine-rich protein A3, putative, expressed
	LOC_Os05g02790	KIP1, putative, expressed
	LOC_Os05g02810	protein binding protein, putative, expressed
	LOC_Os05g02820	protein transport protein-related, putative, expressed
	LOC_Os05g02870	white-brown complex homolog protein, putative, expressed
	LOC_Os05g02890	white-brown complex homolog protein 16, putative, expressed
	LOC_Os05g02490	transporter family protein, putative, expressed
	LOC_Os05g02500	dual specificity protein phosphatase, putative, expressed	OsMKP1; GSN1
	LOC_Os05g02510	beta-hexosaminidase precursor, putative, expressed
	LOC_Os05g02520	cupin domain containing protein, expressed
	LOC_Os05g02530	glutathione S-transferase, N-terminal domain containing protein, expressed
	LOC_Os05g02540	F-box protein interaction domain containing protein, expressed
	LOC_Os05g02550	F-box domain containing protein, expressed
	LOC_Os05g02570	F-box protein interaction domain containing protein, expressed
	LOC_Os05g02590	transferase family protein, putative, expressed
	LOC_Os05g02640	hydrolase, NUDIX family, domain containing protein, expressed
	LOC_Os05g02630	lysine-rich arabinogalactan protein 19 precursor, putative, expressed
	LOC_Os05g02680	nuclear factor related to kappa-B-binding protein, related, putative, expressed
	LOC_Os05g02670	kinesin motor domain containing protein, putative, expressed
	LOC_Os06g11310	plastocyanin-like domain containing protein, putative, expressed
	LOC_Os06g11320	peptidyl-prolyl cis-trans isomerase CYP40, putative, expressed
	LOC_Os06g11330	OsMADS55 - MADS-box family gene with MIKCc type-box, expressed
	LOC_Os06g11370	mediator of RNA polymerase II transcription subunit 6, putative, expressed
	LOC_Os06g11380	geminivirus Rep-interacting motor protein, putative, expressed
	LOC_Os06g11410	cyclin, putative, expressed
	LOC_Os06g11130	gibberellin receptor GID1L2, putative, expressed
	LOC_Os06g11135	gibberellin receptor GID1L2, putative, expressed
	LOC_Os06g11140	pyridine nucleotide-disulphide oxidoreductase domain containing protein, expressed
	LOC_Os06g11150	DUF1645 domain containing protein, putative, expressed
	LOC_Os06g11170	formin-binding protein-related, putative, expressed
	LOC_Os06g11180	OsPOP12 - Putative Prolyl Oligopeptidase homologue, expressed
	LOC_Os06g11190	OsPOP13 - Putative Prolyl Oligopeptidase homologue, expressed
	LOC_Os06g11200	12-oxophytodienoate reductase, putative, expressed
	LOC_Os06g11210	12-oxophytodienoate reductase, putative, expressed
	LOC_Os06g11240	12-oxophytodienoate reductase, putative, expressed
	LOC_Os06g11260	12-oxophytodienoate reductase 2, putative, expressed
	LOC_Os06g11270	anthocyanidin 3-O-glucosyltransferase, putative, expressed
	LOC_Os06g11280	12-oxophytodienoate reductase, putative, expressed
	LOC_Os06g11290	12-oxophytodienoate reductase, putative, expressed
	LOC_Os06g11300	CRR4, putative, expressed
	LOC_Os07g02780	STE_MEKK_ste11_MAP3K.20 - STE kinases include homologs to sterile 7, sterile 11 and sterile 20 from yeast, expressed
	LOC_Os07g02800	MYB family transcription factor, putative, expressed
	LOC_Os07g02810	L-ascorbate oxidase homolog precursor, putative, expressed
	LOC_Os07g02840	PS60, putative, expressed
	LOC_Os07g02850	DUF538 domain containing protein, putative, expressed
	LOC_Os07g02870	DUF538 domain containing protein, putative, expressed
	LOC_Os07g02880	DUF538 domain containing protein, putative, expressed
	LOC_Os07g02890	OsFBX209 - F-box domain containing protein, expressed
	LOC_Os07g02910	OsFBL33 - F-box domain and LRR containing protein, expressed
	LOC_Os07g02930	OsFBX210 - F-box domain containing protein, expressed
	LOC_Os07g02940	DUF538 domain containing protein, putative, expressed
	LOC_Os07g02920	DUF538 domain containing protein, putative, expressed
	LOC_Os07g02900	DUF538 domain containing protein, putative, expressed
	LOC_Os07g03000	receptor-like protein kinase precursor, putative, expressed
	LOC_Os07g03070	tetratricopeptide repeat containing protein, putative, expressed
	LOC_Os07g03090	OsFBX211 - F-box domain containing protein, expressed
	LOC_Os07g03110	OsFBX213 - F-box domain containing protein, expressed
	LOC_Os07g03100	OsFBX212 - F-box domain containing protein, expressed
	LOC_Os07g03130	PDV2, putative, expressed
	LOC_Os07g03140	ternary complex factor MIP1, putative, expressed
	LOC_Os07g03150	H-BTB5 - Bric-a-Brac, Tramtrack, Broad Complex BTB domain with H family conserved sequence, expressed
	LOC_Os08g15420	CSLC3 - cellulose synthase-like family C, expressed
	LOC_Os08g15450	nodulin, putative, expressed
	LOC_Os08g15460	preprotein translocase subunit secY, putative, expressed
	LOC_Os08g15545	DEFL55 - Defensin and Defensin-like DEFL family, expressed
	LOC_Os08g15550	DEFL56 - Defensin and Defensin-like DEFL family, expressed
	LOC_Os08g15590	Leucine rich repeat N-terminal domain containing protein, putative, expressed
	LOC_Os08g15600	stomatin-like protein 2, putative, expressed
	LOC_Os08g15280	apocytochrome f precursor, putative, expressed
	LOC_Os08g29200	BURP domain containing protein, expressed
	LOC_Os08g29340	ligA, putative, expressed
	LOC_Os08g29370	peptidyl-prolyl cis-trans isomerase, chloroplast precursor, putative, expressed
	LOC_Os08g29400	OsFBX290 - F-box domain containing protein, expressed
	LOC_Os08g29500	histone-like transcription factor and archaeal histone, putative, expressed
	LOC_Os08g29520	cytochrome b561, putative, expressed
	LOC_Os08g33800	MYB family transcription factor, putative, expressed
	LOC_Os08g33810	lipoate protein ligase, putative, expressed
	LOC_Os08g33820	chlorophyll A-B binding protein, putative, expressed
	LOC_Os08g33830	polypyrimidine tract-binding protein, putative, expressed
	LOC_Os08g33850	nucleoside-triphosphatase, putative, expressed
	LOC_Os08g33860	zinc finger, C3HC4 type, putative, expressed
	LOC_Os08g33880	zinc finger A20 and AN1 domain-containing stress-associated protein, putative, expressed
	LOC_Os08g33900	CAAX amino terminal protease family protein, putative, expressed
	LOC_Os08g33910	no apical meristem protein, putative, expressed
	LOC_Os08g33920	60S ribosomal protein L34, putative, expressed
	LOC_Os08g33940	MYB family transcription factor, putative, expressed
	LOC_Os08g34000	glycosyl transferase family 1 protein, putative, expressed
	LOC_Os08g34010	ZF-HD protein dimerisation region containing protein, expressed
	LOC_Os08g34020	exostosin family domain containing protein, expressed
	LOC_Os08g34050	phosphofructokinase, putative, expressed
	LOC_Os08g34060	DUF1336 domain containing protein, expressed
	LOC_Os10g25090	STRUBBELIG-RECEPTOR FAMILY 6 precursor, putative, expressed
	LOC_Os10g25110	pumilio-family RNA binding repeat containing protein, expressed
	LOC_Os10g25130	aminotransferase, classes I and II, domain containing protein, expressed
	LOC_Os10g25140	aminotransferase, classes I and II, domain containing protein, expressed
	LOC_Os10g25170	AP2 domain containing protein, expressed
	LOC_Os10g25180	phosphoinositide phosphatase family protein, putative, expressed
	LOC_Os10g25210	OsFBX384 - F-box domain containing protein, expressed
	LOC_Os10g25220	SAP domain containing protein, expressed
	LOC_Os10g25230	ZIM domain containing protein, putative, expressed
	LOC_Os10g25250	ZIM domain containing protein, putative, expressed
	LOC_Os10g25290	ZIM domain containing protein, putative, expressed
	LOC_Os10g25310	SPX domain containing protein, putative, expressed
	LOC_Os10g25320	initiation factor 2 subunit family domain containing protein, expressed
	LOC_Os10g25340	GDSL-like lipase/acylhydrolase, putative, expressed
	LOC_Os10g25360	signal peptide peptidase domain containing protein, expressed
	LOC_Os11g23220	myosin, putative, expressed
	LOC_Os11g23770	cysteine protease, putative, expressed
	LOC_Os11g23890	peptide transporter PTR2, putative, expressed
GL	LOC_Os03g01600	aminotransferase domain containing protein, putative, expressed
	LOC_Os03g01610	expansin precursor, putative, expressed
	LOC_Os03g01630	expansin precursor, putative, expressed
	LOC_Os03g01640	expansin precursor, putative, expressed
	LOC_Os03g01650	expansin precursor, putative, expressed
	LOC_Os03g01660	SKP1, putative, expressed
	LOC_Os03g01750	dual specificity protein phosphatase, putative, expressed
	LOC_Os03g01720	protein binding protein, putative, expressed
	LOC_Os03g01760	exostosin family domain containing protein, expressed
	LOC_Os03g01770	rhodanese, putative, expressed
	LOC_Os03g01790	zinc finger, C3HC4 type domain containing protein, expressed
	LOC_Os03g01800	glycosyl hydrolases family 16, putative, expressed
	LOC_Os03g01810	SNF7 domain containing protein, putative, expressed
	LOC_Os03g01820	fatty acid hydroxylase, putative, expressed
	LOC_Os03g01830	DEAD-box ATP-dependent RNA helicase, putative, expressed
	LOC_Os03g01840	knotted 1-binding protein 36, putative, expressed
	LOC_Os03g01850	cyclin-dependent kinase A-1, putative, expressed
	LOC_Os03g01870	no apical meristem protein, putative, expressed
	LOC_Os03g01880	possible lysine decarboxylase domain containing protein, expressed
	LOC_Os03g01890	START domain containing protein, expressed
	LOC_Os03g01900	40S ribosomal protein S17, putative, expressed
	LOC_Os03g01910	transcription factor BTF3, putative, expressed
	LOC_Os03g40440	B12D protein, putative, expressed
	LOC_Os03g40540	cytochrome P450, putative, expressed	OsBR6ox
	LOC_Os03g40550	kinase, pfkB family, putative, expressed
	LOC_Os03g40600	cytochrome P450 78A11, putative, expressed
	LOC_Os03g40610	cytochrome P450, putative, expressed
	LOC_Os03g40650	bromodomain associated family protein, expressed
	LOC_Os03g40670	glycerophosphoryl diester phosphodiesterase family protein, putative, expressed
	LOC_Os03g40690	PPR repeat containing protein, expressed
	LOC_Os03g40700	presenilin, putative, expressed
	LOC_Os03g40710	ZOS3-13 - C2H2 zinc finger protein, expressed
	LOC_Os03g40720	UDP-glucose 6-dehydrogenase, putative, expressed
	LOC_Os03g29240	PDI, putative, expressed
	LOC_Os03g29250	SPX domain-containing protein, putative, expressed
	LOC_Os03g29260	elongation factor protein, putative, expressed
	LOC_Os03g29340	domain of unknown function domain containing protein, expressed
	LOC_Os03g29480	nodulation-signaling pathway 1 protein, putative, expressed
	LOC_Os03g29350	von Willebrand factor type A domain containing protein, expressed
	LOC_Os03g29410	tyrosine protein kinase domain containing protein, putative, expressed
	LOC_Os03g29460	60S ribosomal protein, putative, expressed
	LOC_Os03g29470	transcription initiation factor IID, putative, expressed
	LOC_Os05g02490	transporter family protein, putative, expressed
	LOC_Os05g02500	dual specificity protein phosphatase, putative, expressed	OsMKP1; GSN1
	LOC_Os05g02510	beta-hexosaminidase precursor, putative, expressed
	LOC_Os05g02520	cupin domain containing protein, expressed
	LOC_Os05g02530	glutathione S-transferase, N-terminal domain containing protein, expressed
	LOC_Os05g02640	hydrolase, NUDIX family, domain containing protein, expressed
	LOC_Os05g02670	kinesin motor domain containing protein, putative, expressed
	LOC_Os05g02730	homeobox domain containing protein, expressed
	LOC_Os05g02550	F-box domain containing protein, expressed
	LOC_Os05g02540	F-box protein interaction domain containing protein, expressed
	LOC_Os05g02570	F-box protein interaction domain containing protein, expressed
	LOC_Os05g02590	transferase family protein, putative, expressed
	LOC_Os05g02630	lysine-rich arabinogalactan protein 19 precursor, putative, expressed
	LOC_Os05g02680	nuclear factor related to kappa-B-binding protein, related, putative, expressed
	LOC_Os05g02690	sensitivity to red light reduced protein 1, putative, expressed
	LOC_Os05g02750	ABC transporter, membrane-spanning/permease subunit, putative, expressed
	LOC_Os05g02770	glycine-rich cell wall structural protein precursor, putative, expressed
	LOC_Os05g02780	glycine-rich protein A3, putative, expressed
	LOC_Os05g02790	KIP1, putative, expressed
	LOC_Os05g02810	protein binding protein, putative, expressed
	LOC_Os05g02820	protein transport protein-related, putative, expressed
	LOC_Os05g02870	white-brown complex homolog protein, putative, expressed
	LOC_Os05g02880	splicing factor, arginine/serine-rich 7, putative, expressed
	LOC_Os05g02890	white-brown complex homolog protein 16, putative, expressed
	LOC_Os08g29200	BURP domain containing protein, expressed
	LOC_Os08g29340	ligA, putative, expressed
	LOC_Os08g29370	peptidyl-prolyl cis-trans isomerase, chloroplast precursor, putative, expressed
	LOC_Os08g29400	OsFBX290 - F-box domain containing protein, expressed
	LOC_Os08g29500	histone-like transcription factor and archaeal histone, putative, expressed
	LOC_Os08g29520	cytochrome b561, putative, expressed
	LOC_Os08g16450	NBS-LRR disease resistance protein, putative, expressed
	LOC_Os08g16460	NBS-LRR disease resistance protein, putative, expressed
	LOC_Os08g16480	ATPase, AFG1 family domain containing protein, expressed
	LOC_Os08g16580	Cf2/Cf5 disease resistance protein, putative, expressed
	LOC_Os08g16600	WD-40 repeat protein family, putative, expressed
	LOC_Os08g16610	Rad21 / Rec8 like protein, putative, expressed
	LOC_Os08g16630	OsFBX279 - F-box domain containing protein, expressed
	LOC_Os08g16660	aspartic proteinase nepenthesin precursor, putative, expressed
	LOC_Os08g16670	OsFBX280 - F-box domain containing protein, expressed
	LOC_Os08g16710	OsFBX281 - F-box domain containing protein, expressed
	LOC_Os08g16780	sin-like protein conserved region containing protein, expressed
	LOC_Os08g16790	DUF593 domain containing protein, expressed
	LOC_Os11g40970	receptor-like protein kinase precursor, putative, expressed
	LOC_Os11g41130	vacuolar protein sorting-associated protein 26, putative, expressed
	LOC_Os11g41140	zinc finger, C3HC4 type domain containing protein, expressed
	LOC_Os11g41150	nitrilase-associated protein, putative, expressed
	LOC_Os11g41160	phosphoserine phosphatase, chloroplast precursor, putative, expressed
	LOC_Os11g41170	disease resistance protein RPM1, putative, expressed
	LOC_Os11g41210	disease resistance protein RPM1, putative, expressed
GLWR	LOC_Os01g08960	phosducin-like protein 3, putative, expressed
	LOC_Os01g08970	SSRP1-like FACT complex subunit, putative, expressed
	LOC_Os01g09000	glutaminyl-tRNA synthetase, putative, expressed
	LOC_Os01g09010	transferase family protein, putative, expressed
	LOC_Os01g09020	WD domain, G-beta repeat domain containing protein, expressed
	LOC_Os01g09030	2-aminoethanethiol dioxygenase, putative, expressed
	LOC_Os01g09080	WRKY107, expressed
	LOC_Os01g09100	WRKY10, expressed
	LOC_Os01g09120	Twin LOV 1, putative, expressed
	LOC_Os01g09200	AGC_AGC_other_NDRh_TRCd.1 - ACG kinases include homologs to PKA, PKG and PKC, expressed
	LOC_Os01g09246	glycine-rich protein, putative, expressed
	LOC_Os01g09252	WD domain, G-beta repeat domain containing protein, expressed
	LOC_Os01g05420	IWS1 C-terminus family protein, putative, expressed
	LOC_Os01g05430	OsRhmbd1 - Putative Rhomboid homologue, expressed
	LOC_Os01g05440	XH domain containing protein, expressed
	LOC_Os01g05470	transcription factor X1, putative, expressed
	LOC_Os01g05490	triosephosphate isomerase, cytosolic, putative, expressed
	LOC_Os01g05500	zinc finger protein, putative, expressed
	LOC_Os01g05580	Exo70 exocyst complex subunit family, putative, expressed
	LOC_Os01g05585	metallothionein, putative, expressed
	LOC_Os01g05610	Core histone H2A/H2B/H3/H4 domain containing protein, putative, expressed
	LOC_Os01g05600	NBS-LRR disease resistance protein, putative, expressed
	LOC_Os01g05620	NBS-LRR disease resistance protein, putative, expressed
	LOC_Os01g05630	Core histone H2A/H2B/H3/H4 domain containing protein, putative, expressed
	LOC_Os01g05670	3-oxo-5-alpha-steroid 4-dehydrogenase, putative, expressed
	LOC_Os01g05680	geranylgeranyl transferase type-1 subunit beta, putative, expressed
	LOC_Os01g05640	receptor-like protein kinase 5 precursor, putative, expressed
	LOC_Os01g05650	metallothionein, putative, expressed
	LOC_Os03g29240	PDI, putative, expressed
	LOC_Os03g29250	SPX domain-containing protein, putative, expressed
	LOC_Os03g29260	elongation factor protein, putative, expressed
	LOC_Os03g29340	domain of unknown function domain containing protein, expressed
	LOC_Os03g29480	nodulation-signaling pathway 1 protein, putative, expressed
	LOC_Os03g29350	von Willebrand factor type A domain containing protein, expressed
	LOC_Os03g29410	tyrosine protein kinase domain containing protein, putative, expressed
	LOC_Os03g29460	60S ribosomal protein, putative, expressed
	LOC_Os03g29470	transcription initiation factor IID, putative, expressed
	LOC_Os03g37830	potassium transporter, putative, expressed
	LOC_Os03g37840	potassium transporter, putative, expressed
	LOC_Os03g37900	scarecrow transcription factor family protein, putative
	LOC_Os03g37930	potassium transporter, putative, expressed
	LOC_Os03g37950	proteasome subunit, putative, expressed
	LOC_Os03g37960	acyl CoA binding protein, putative, expressed
	LOC_Os03g37970	ribosomal protein L13, putative, expressed
	LOC_Os03g37984	amino acid permease family protein, putative, expressed
	LOC_Os03g38000	40S ribosomal protein S3-1, putative, expressed
	LOC_Os03g38010	nuf2 family protein, expressed
	LOC_Os03g38020	mps one binder kinase activator-like 1A, putative, expressed
	LOC_Os03g38050	galactosyltransferase, putative, expressed
	LOC_Os05g09380	AR791, putative, expressed
	LOC_Os05g09400	30S ribosomal protein S31, chloroplast precursor, putative, expressed
	LOC_Os05g09410	histidine-containing phosphotransfer protein 4, putative, expressed
	LOC_Os05g09440	NADP-dependent malic enzyme, chloroplast precursor, putative, expressed
	LOC_Os05g09480	OsIAA16 - Auxin-responsive Aux/IAA gene family member, expressed
	LOC_Os05g09490	peptidase, T1 family, putative, expressed
	LOC_Os05g09500	hexokinase, putative, expressed
	LOC_Os05g09520	IQ calmodulin-binding motif family protein, expressed	GSE5; GW5
	LOC_Os05g09550	Der1-like family domain containing protein, expressed	OsDER1
	LOC_Os05g09600	GA11916-PA, putative, expressed
	LOC_Os05g09620	SCC3, putative, expressed
	LOC_Os05g09630	homeobox domain containing protein, expressed
	LOC_Os05g09640	uncharacterized protein At4g06744 precursor, putative, expressed
	LOC_Os05g09650	ubiquinone biosynthesis protein COQ4, putative, expressed
	LOC_Os05g09660	HAD superfamily phosphatase, putative, expressed
	LOC_Os05g09680	acid phosphatase family, putative, expressed
	LOC_Os06g12290	glutathione S-transferase GSTU6, putative, expressed
	LOC_Os06g12310	aquaporin protein, putative, expressed
	LOC_Os06g12320	transmembrane amino acid transporter protein, putative, expressed
	LOC_Os06g12330	amino acid transporter, putative, expressed
	LOC_Os06g12360	pentatricopeptide, putative, expressed
	LOC_Os06g12350	amino acid transporter, putative, expressed
	LOC_Os06g12370	OsFtsH6 FtsH protease, homologue of AtFtsH6, expressed
	LOC_Os06g12390	galactosyltransferase family protein, putative, expressed
	LOC_Os06g12400	Homeobox domain containing protein, expressed
	LOC_Os06g12410	GDSL-like lipase/acylhydrolase, putative, expressed
	LOC_Os06g12440	LTPL60 - Protease inhibitor/seed storage/LTP family protein precursor, putative, expressed
	LOC_Os06g12450	soluble starch synthase 2-3, chloroplast precursor, putative, expressed
	LOC_Os06g12460	CSLA3 - cellulose synthase-like family A; mannan synthase, expressed
	LOC_Os06g12510	pentatricopeptide, putative, expressed
	LOC_Os06g12500	membrane associated DUF588 domain containing protein, putative, expressed
	LOC_Os06g12530	CS domain containing protein, putative, expressed
	LOC_Os06g12560	zinc finger, C3HC4 type, domain containing protein, expressed
	LOC_Os08g15840	ankyrin repeat-rich protein, putative, expressed
	LOC_Os08g15880	NBS-LRR disease resistance protein, putative, expressed
	LOC_Os08g16010	acetyltransferase, GNAT family, putative, expressed
	LOC_Os08g16050	tetraspanin family protein, putative, expressed
	LOC_Os08g16070	NB-ARC domain containing protein, expressed
	LOC_Os08g16120	disease resistance protein RPM1, putative, expressed
	LOC_Os11g29910	plastocyanin-like domain containing protein, putative, expressed
	LOC_Os11g29710	OsFBO4 - F-box and other domain containing protein, expressed
	LOC_Os11g29720	cytochrome P450, putative, expressed
	LOC_Os11g29750	plasma membrane ATPase, putative, expressed
	LOC_Os11g29780	plant-specific domain TIGR01627 family protein, expressed
	LOC_Os11g29790	receptor kinase, putative, expressed
	LOC_Os11g29850	ABC transporter, ATP-binding protein, putative, expressed
	LOC_Os11g29870	WRKY72, expressed
	LOC_Os11g29920	NB-ARC domain containing protein, expressed
	LOC_Os11g29945	BNR/Asp-box repeat family protein, putative, expressed
	LOC_Os11g29970	NB-ARC domain containing protein, expressed
	LOC_Os11g41840	transporter family protein, putative, expressed
	LOC_Os11g41850	transporter family protein, putative, expressed
	LOC_Os11g41860	OsFBX429 - F-box domain containing protein, expressed
	LOC_Os11g41870	transporter family protein, putative, expressed
	LOC_Os11g41875	membrane protein, putative, expressed
	LOC_Os11g41880	potyvirus VPg interacting protein, putative, expressed
	LOC_Os11g41890	RNA recognition motif containing protein, putative, expressed
	LOC_Os11g41900	acyltransferase, putative, expressed
	LOC_Os11g41910	GTP-binding protein, putative, expressed
	LOC_Os11g41990	armadillo/beta-catenin-like repeat family protein, expressed
	LOC_Os11g42000	FRA10AC1, putative, expressed
	LOC_Os11g42010	NBS-LRR type disease resistance protein, putative, expressed
	LOC_Os11g42040	non-TIR-NBS-LRR type resistance protein, putative, expressed
	LOC_Os11g42060	Leucine Rich Repeat family protein, expressed
	LOC_Os11g42070	Leucine Rich Repeat family protein, expressed
	LOC_Os11g42090	Leucine Rich Repeat family protein, expressed
	LOC_Os11g40970	receptor-like protein kinase precursor, putative, expressed
	LOC_Os11g41130	vacuolar protein sorting-associated protein 26, putative, expressed
	LOC_Os11g41140	zinc finger, C3HC4 type domain containing protein, expressed
	LOC_Os11g41150	nitrilase-associated protein, putative, expressed
	LOC_Os11g41160	phosphoserine phosphatase, chloroplast precursor, putative, expressed
	LOC_Os11g41170	disease resistance protein RPM1, putative, expressed
	LOC_Os11g41210	disease resistance protein RPM1, putative, expressed
	LOC_Os12g29160	LTPL105 - Protease inhibitor/seed storage/LTP family protein precursor, putative, expressed
	LOC_Os12g29220	nodulin MtN3 family protein, putative, expressed
	LOC_Os12g29240	latency associated nuclear antigen, putative
	LOC_Os12g29280	disease resistance protein RGA3, putative, expressed
	LOC_Os12g29290	disease resistance protein RGA3, putative, expressed
	LOC_Os12g29300	CESA10 - cellulose synthase, expressed
	LOC_Os12g29330	no apical meristem protein, putative, expressed
GS	LOC_Os01g03020	tRNA synthetase class I, putative, expressed
	LOC_Os01g03030	alanyl-tRNA synthetase, putative, expressed
	LOC_Os01g03050	fruit protein PKIWI502, putative, expressed
	LOC_Os01g03060	splicing factor, putative, expressed
	LOC_Os01g03090	methyltransferase, putative, expressed
	LOC_Os01g03100	protein binding protein, putative, expressed
	LOC_Os01g03144	white-brown complex homolog protein 7, putative, expressed
	LOC_Os01g03160	xylosyltransferase, putative, expressed
	LOC_Os01g03170	seven in absentia protein family protein, expressed
	LOC_Os01g04900	peptidase M50 family protein, putative, expressed
	LOC_Os01g04910	TP53RK-binding protein, putative, expressed
	LOC_Os01g04920	glycosyl transferase, group 1 domain containing protein, expressed
	LOC_Os01g04930	MYB family transcription factor, putative, expressed
	LOC_Os01g04950	peptide transporter PTR2, putative, expressed
	LOC_Os01g04990	mitochondrial carrier protein, putative, expressed
	LOC_Os01g05010	mitochondrial glycoprotein, putative, expressed
	LOC_Os01g05050	mitochondrial glycoprotein, putative, expressed
	LOC_Os01g05060	mitochondrial glycoprotein, putative, expressed
	LOC_Os01g05080	thylakoid lumenal protein, putative, expressed
	LOC_Os01g05120	ubiquitin fusion degradation protein, putative, expressed
	LOC_Os01g71930	glycosyl hydrolases family 17 protein, expressed
	LOC_Os01g71960	endonuclease, putative, expressed
	LOC_Os01g71970	GRAS family transcription factor containing protein, expressed
	LOC_Os01g71980	rho-GTPase-activating protein-like, putative, expressed
	LOC_Os01g71990	pyrroline-5-carboxylate reductase, putative, expressed
	LOC_Os01g72000	armadillo repeat-containing protein, putative, expressed
	LOC_Os01g72020	BTBA3 - Bric-a-Brac,Tramtrack, Broad Complex BTB domain with Ankyrin repeat region, expressed
	LOC_Os01g72080	calmodulin-like protein 1, putative, expressed
	LOC_Os01g72090	phycoerythrobilin ferredoxin oxidoreductase, putative, expressed
	LOC_Os01g72100	OsCML10 - Calmodulin-related calcium sensor protein, expressed
	LOC_Os01g72120	glutathione S-transferase, putative, expressed
	LOC_Os01g72130	glutathione S-transferase, putative, expressed
	LOC_Os01g72160	glutathione S-transferase, putative, expressed
	LOC_Os01g72150	glutathione S-transferase, putative, expressed
	LOC_Os01g72140	glutathione S-transferase, putative, expressed
	LOC_Os01g72205	proline synthetase co-transcribed bacterial homolog protein, putative, expressed
	LOC_Os01g72210	early-responsive to dehydration protein-related, putative, expressed
	LOC_Os01g72220	WD domain, G-beta repeat domain containing protein, expressed
	LOC_Os02g17700	pyridine nucleotide-disulphide oxidoreductase domain containing protein, expressed
	LOC_Os02g17710	receptor-like protein kinase 5 precursor, putative, expressed
	LOC_Os02g17730	BAM2, putative
	LOC_Os02g17760	cytochrome P450, putative, expressed
	LOC_Os02g17780	ent-kaurene synthase, chloroplast precursor, putative, expressed
	LOC_Os02g17850	TOM2B, putative, expressed
	LOC_Os02g17870	microfibrillar-associated protein 1, putative, expressed
	LOC_Os02g17880	glycosyl hydrolases family 16, putative, expressed
	LOC_Os02g17900	glycosyl hydrolases family 16, putative, expressed
	LOC_Os02g17910	CK1_CaseinKinase_1.4 - CK1 includes the casein kinase 1 kinases, expressed
	LOC_Os02g17680	ethylene-responsive protein related, putative, expressed
	LOC_Os02g31290	AML1, putative, expressed	LARGE1; OML4
	LOC_Os02g31300	UBX domain containing protein, expressed
	LOC_Os02g31874	DUF803 domain containing, putative, expressed
	LOC_Os02g31890	ZOS2-08 - C2H2 zinc finger protein, expressed
	LOC_Os02g31910	potassium transporter, putative, expressed
	LOC_Os02g31940	potassium transporter, putative, expressed
	LOC_Os02g31960	ATP/GTP binding protein, putative, expressed
	LOC_Os02g31980	proton-dependent oligopeptide transport, putative, expressed
	LOC_Os02g32030	elongation factor, putative, expressed
	LOC_Os02g32040	AP2 domain containing protein, expressed
	LOC_Os02g18320	BRASSINOSTEROID INSENSITIVE 1-associated receptor kinase 1 precursor, putative, expressed
	LOC_Os02g18380	60S ribosomal protein L27-3, putative, expressed
	LOC_Os02g18410	salt stress root protein RS1, putative, expressed
	LOC_Os02g18430	AGC_PVPK_like_kin82y.5 - ACG kinases include homologs to PKA, PKG and PKC, expressed
	LOC_Os02g18450	GTP-binding protein typA/bipA, putative, expressed
	LOC_Os02g18460	NAM, putative, expressed
	LOC_Os02g18470	NAM, putative, expressed
	LOC_Os02g18480	lipase class 3 family protein, putative, expressed
	LOC_Os02g18490	LTPL53 - Protease inhibitor/seed storage/LTP family protein precursor, expressed
	LOC_Os02g57290	cytochrome P450, putative, expressed
	LOC_Os02g57280	CBS domain containing membrane protein, putative, expressed
	LOC_Os02g57310	pib, putative, expressed
	LOC_Os02g57305	disease resistance protein, putative, expressed
	LOC_Os02g57340	tetratricopeptide-like helical, putative, expressed
	LOC_Os02g57360	heavy metal-associated domain containing protein, expressed
	LOC_Os02g57370	DHHC zinc finger domain containing protein, expressed
	LOC_Os02g57380	thioredoxin, putative, expressed
	LOC_Os02g57390	pumilio-family RNA binding protein, putative, expressed
	LOC_Os02g57400	2-phosphoglycerate kinase-related, putative, expressed
	LOC_Os02g57410	OTU-like cysteine protease family protein, putative, expressed
	LOC_Os02g57420	protein kinase APK1A, chloroplast precursor, putative, expressed
	LOC_Os02g57430	DNL zinc finger domain containing protein, putative, expressed
	LOC_Os02g57440	LYK8, putative, expressed
	LOC_Os02g57480	transferase family protein, putative, expressed
	LOC_Os02g57450	Ser/Thr protein phosphatase family protein, putative, expressed
	LOC_Os02g57460	RING-H2 finger protein ATL5G, putative, expressed
	LOC_Os02g57470	tetratricopeptide repeat containing protein, putative, expressed
	LOC_Os02g57490	DUF260 domain containing protein, putative, expressed
	LOC_Os02g57510	SNARE domain containing protein, putative, expressed
	LOC_Os02g57520	DNA binding protein, putative, expressed
	LOC_Os02g57530	ethylene receptor, putative, expressed
	LOC_Os02g57540	60S ribosomal protein L28-1, putative, expressed
	LOC_Os02g57550	ZOS2-18 - C2H2 zinc finger protein, expressed
	LOC_Os02g57560	tyrosine protein kinase domain containing protein, putative, expressed
	LOC_Os02g57580	anthocyanin permease, putative, expressed
	LOC_Os02g57590	rRNA 2-O-methyltransferase fibrillarin 2, putative, expressed
	LOC_Os02g57570	MATE efflux family protein, putative, expressed
	LOC_Os02g57620	Citrate transporter protein, putative, expressed
	LOC_Os02g14110	aminotransferase, classes I and II, domain containing protein, expressed
	LOC_Os02g14120	BRASSINOSTEROID INSENSITIVE 1-associated receptor kinase 1 precursor, putative, expressed
	LOC_Os02g14130	CGMC_GSK.4 - CGMC includes CDA, MAPK, GSK3, and CLKC kinases, expressed	OsGSK3
	LOC_Os02g14140	cytokinin inducible protein, putative, expressed
	LOC_Os02g14160	peroxidase precursor, putative, expressed
	LOC_Os02g14170	peroxidase precursor, putative, expressed
	LOC_Os02g14180	peroxidase precursor, putative, expressed
	LOC_Os02g14190	spermidine synthase, putative, expressed
	LOC_Os02g14290	scramblase, putative, expressed
	LOC_Os02g14980	calcium-binding EF hand family protein, putative, expressed
	LOC_Os02g14990	zinc finger, C3HC4 type domain containing protein, expressed
	LOC_Os02g15000	zinc finger, C3HC4 type domain containing protein, expressed
	LOC_Os02g15010	zinc finger, C3HC4 type domain containing protein, expressed
	LOC_Os02g15020	zinc finger, C3HC4 type domain containing protein, expressed
	LOC_Os02g15060	zinc finger, C3HC4 type domain containing protein, expressed
	LOC_Os02g15070	glutelin, putative, expressed
	LOC_Os02g15080	zinc finger, C3HC4 type domain containing protein, expressed
	LOC_Os02g15100	zinc finger, C3HC4 type domain containing protein, expressed
	LOC_Os02g15110	zinc finger, C3HC4 type domain containing protein, expressed
	LOC_Os02g15090	glutelin, putative, expressed
	LOC_Os02g15150	glutelin, putative, expressed
	LOC_Os02g15160	OsFBX40 - F-box domain containing protein, expressed
	LOC_Os02g15178	glutelin, putative, expressed
	LOC_Os02g15169	glutelin, putative, expressed
	LOC_Os02g15220	bromodomain containing protein, expressed
	LOC_Os02g15230	GDSL-like lipase/acylhydrolase, putative, expressed
	LOC_Os02g15250	late embryogenesis abundant domain-containing protein, putative, expressed
	LOC_Os02g15290	VQ domain containing protein, putative, expressed
	LOC_Os02g15270	tyrosine-protein phosphatase YVH1, putative, expressed
	LOC_Os02g15280	VQ domain containing protein, putative, expressed
	LOC_Os02g15310	RNA recognition motif containing protein, expressed
	LOC_Os03g22730	nucleolar protein NOP5-1, putative, expressed
	LOC_Os03g22740	nucleolar protein NOP5-1, putative, expressed
	LOC_Os03g22750	OsFBX83 - F-box domain containing protein, expressed
	LOC_Os03g22770	CCT/B-box zinc finger protein, putative, expressed
	LOC_Os03g22790	beta-amylase, putative, expressed
	LOC_Os03g22800	OsFBT5 - F-box and tubby domain containing protein, expressed
	LOC_Os03g22780	DVR, putative, expressed
	LOC_Os03g22810	copper/zinc superoxide dismutase, putative, expressed
	LOC_Os03g22830	zinc finger, C3HC4 type domain containing protein, expressed
	LOC_Os03g22870	SAC3/GANP family protein, putative, expressed
	LOC_Os03g22880	nucleolar protein 5A, putative, expressed
	LOC_Os03g22890	GTPase of unknown function domain containing protein, putative, expressed
	LOC_Os03g22900	SNF2 family N-terminal domain containing protein, expressed
	LOC_Os03g22950	acyl carrier protein, putative, expressed
	LOC_Os03g22990	OsFBX84 - F-box domain containing protein, expressed
	LOC_Os03g23030	aberrant pollen transmission 1, putative, expressed
	LOC_Os03g46860	helix-loop-helix DNA-binding protein, putative, expressed
	LOC_Os03g46910	pyruvate kinase, putative, expressed
	LOC_Os03g46950	DNA binding protein, putative, expressed
	LOC_Os03g47000	chalcone synthase 1, putative, expressed
	LOC_Os03g47010	glycosyl hydrolase family 10 protein, putative, expressed
	LOC_Os03g47016	homeobox protein knotted-1-like 10, putative, expressed
	LOC_Os03g47022	homeobox protein rough sheath 1, putative, expressed
	LOC_Os03g47036	homeotic protein knotted-1, putative, expressed
	LOC_Os03g47042	homeobox protein rough sheath 1, putative, expressed
	LOC_Os03g47070	RXW8, putative, expressed
	LOC_Os03g47120	CBS domain containing protein, expressed
	LOC_Os03g47140	growth regulating factor protein, putative, expressed
	LOC_Os03g62650	ion channel DMI1-like, chloroplast precursor, putative, expressed
	LOC_Os03g62690	pentatricopeptide, putative, expressed
	LOC_Os03g62700	protein kinase, putative, expressed
	LOC_Os03g62720	exosome complex exonuclease, putative, expressed
	LOC_Os03g62740	GDSL-like lipase/acylhydrolase, putative, expressed
	LOC_Os03g62750	inner membrane protein, putative, expressed
	LOC_Os03g62780	S1 RNA binding domain containing protein, expressed
	LOC_Os03g62790	pirin, putative, expressed
	LOC_Os03g62830	nuclear antigen, putative, expressed
	LOC_Os03g62850	AMP-binding enzyme, putative, expressed
	LOC_Os03g62860	glucan endo-1,3-beta-glucosidase precursor, putative, expressed
	LOC_Os03g62870	DNA-directed RNA polymerases I, II, and III subunit RPABC3, putative, expressed
	LOC_Os03g62900	OsDegp4 - Putative Deg protease homologue, expressed
	LOC_Os03g63010	plastid terminal oxidase, putative, expressed
	LOC_Os03g63020	protein kinase domain containing protein, expressed
	LOC_Os03g63060	P21-Rho-binding domain containing protein, putative, expressed
	LOC_Os04g08170	CBL-interacting protein kinase, putative, expressed
	LOC_Os04g08290	ZOS4-04 - C2H2 zinc finger protein, expressed
	LOC_Os04g08320	YIF1B, putative, expressed
	LOC_Os04g08350	cysteine synthase, chloroplast/chromoplast precursor, putative, expressed
	LOC_Os04g08340	OsSigP3 - Putative Type I Signal Peptidase homologue; employs a putative Ser/Lys catalytic dyad, expressed
	LOC_Os04g08370	Leucine Rich Repeat family protein, expressed
	LOC_Os04g08390	Leucine Rich Repeat family protein, expressed
	LOC_Os04g08410	ELM2 domain containing protein, putative, expressed
	LOC_Os04g35690	tetratricopeptide repeat, putative, expressed
	LOC_Os04g35700	STE_MEKK_ste11_MAP3K.16 - STE kinases include homologs to sterile 7, sterile 11 and sterile 20 from yeast, expressed
	LOC_Os04g35770	pectinesterase, putative, expressed
	LOC_Os04g35790	GLTP domain containing protein, putative, expressed
	LOC_Os04g35800	zinc finger C-x8-C-x5-C-x3-H type family protein, expressed
	LOC_Os04g35840	T-complex protein 11, putative, expressed
	LOC_Os04g35930	OsFBX134 - F-box domain containing protein, expressed
	LOC_Os04g35940	OsFBX135 - F-box domain containing protein, expressed
	LOC_Os04g35970	OsFBL17 - F-box domain and LRR containing protein, expressed
	LOC_Os04g35990	OsFBX136 - F-box domain containing protein, expressed
	LOC_Os04g36000	OsFBX137 - F-box domain containing protein, expressed
	LOC_Os04g35860	T-complex protein 11, putative, expressed
	LOC_Os04g35864	DDT domain-containing protein, putative, expressed
	LOC_Os04g35890	TKL_IRAK_CR4L.3 - The CR4L subfamily has homology with Crinkly4, expressed
	LOC_Os04g35900	translocon Tic40, putative, expressed
	LOC_Os04g35910	coiled-coil domain-containing protein 55, putative, expressed
	LOC_Os04g35920	nonsense-mediated decay UPF3, putative, expressed
	LOC_Os04g55700	exonuclease, putative, expressed
	LOC_Os04g55720	D-3-phosphoglycerate dehydrogenase, chloroplast precursor, putative, expressed
	LOC_Os04g55730	alpha-N-acetylglucosaminidase, putative, expressed
	LOC_Os04g55750	OsWAK54 - OsWAK short gene, expressed
	LOC_Os04g55760	OsWAK55 - OsWAK receptor-like protein kinase, expressed
	LOC_Os04g55740	peroxidase precursor, putative, expressed
	LOC_Os04g55800	sulfate transporter, putative, expressed
	LOC_Os04g55850	nuclease PA3, putative, expressed
	LOC_Os04g55860	peptidyl-tRNA hydrolase, putative, expressed
	LOC_Os04g55920	zinc-finger protein, putative, expressed
	LOC_Os04g55940	sodium/calcium exchanger protein, putative, expressed
	LOC_Os04g55960	NADPH reductase, putative, expressed
	LOC_Os04g55970	AP2-like ethylene-responsive transcription factor AINTEGUMENTA, putative, expressed
	LOC_Os04g55980	glycine-rich RNA-binding, abscisic acid-inducible protein, putative, expressed
	LOC_Os04g56000	AGAP001055-PA, putative, expressed
	LOC_Os04g02110	disease resistance protein RGA3, putative, expressed
	LOC_Os04g02150	tRNA methyltransferase, putative, expressed
	LOC_Os04g02280	OsFBX114 - F-box domain containing protein, expressed
	LOC_Os06g07280	tubulin beta-1 chain, putative, expressed
	LOC_Os06g07330	OsWAK63 - OsWAK receptor-like protein kinase, expressed
	LOC_Os06g07300	jacalin-like lectin domain containing protein, expressed
	LOC_Os06g07350	RNA-binding motif protein, putative, expressed
	LOC_Os06g07380	OsFBX188 - F-box domain containing protein, expressed
	LOC_Os06g07430	OsFBX189 - F-box domain containing protein, expressed
	LOC_Os06g07450	F-box protein interaction domain containing protein
	LOC_Os06g07460	OsFBX190 - F-box domain containing protein, expressed
	LOC_Os06g07490	HIRAN domain containing protein, putative, expressed
	LOC_Os06g07474	tetratricopeptide repeat domain containing protein, expressed
	LOC_Os06g07480	CDK-activating kinase assembly factor MAT1 family protein, expressed
	LOC_Os06g07540	WD-40 repeat family protein, putative, expressed
	LOC_Os06g07550	PPR repeat domain containing protein, putative, expressed
	LOC_Os06g07560	OsCML30 - Calmodulin-related calcium sensor protein, expressed
	LOC_Os06g07590	inactive receptor kinase At2g26730 precursor, putative, expressed
	LOC_Os06g07600	uncharacterized glycosyltransferase, putative, expressed
	LOC_Os07g25050	thionin-like peptide, putative, expressed
	LOC_Os07g25060	thionin-like peptide, putative, expressed
	LOC_Os07g25150	myb-related protein 306, putative, expressed
	LOC_Os07g46370	WD domain, G-beta repeat domain containing protein, expressed
	LOC_Os07g46380	glycosyltransferase, putative, expressed
	LOC_Os07g46390	TRAF-type zinc finger domain-containing protein 1, putative, expressed
	LOC_Os07g46410	bifunctional thioredoxin reductase/thioredoxin, putative, expressed
	LOC_Os07g46440	ribosomal protein, putative, expressed
	LOC_Os07g46450	pleckstrin homology domain-containing protein, putative, expressed
	LOC_Os07g46460	ferredoxin-dependent glutamate synthase, chloroplast precursor, putative, expressed
	LOC_Os07g46480	eukaryotic aspartyl protease domain containing protein, expressed
	LOC_Os07g46490	phosphatidylinositol-4-phosphate 5-kinase, putative, expressed
	LOC_Os07g46500	ankyrin repeat domain containing protein, putative, expressed
	LOC_Os07g46520	rhythmically expressed gene 2 protein, putative, expressed
	LOC_Os07g46540	condensin complex subunit 1, putative, expressed
	LOC_Os07g46555	F-box domain containing protein, expressed
	LOC_Os07g46550	annexin, putative, expressed
	LOC_Os07g46560	seven in absentia protein family domain containing protein, expressed
	LOC_Os07g46570	glutaredoxin, putative, expressed
	LOC_Os07g46580	DEAD-box ATP-dependent RNA helicase, putative, expressed
	LOC_Os07g46590	SNF2 family N-terminal domain containing protein, expressed
	LOC_Os07g46600	RNA pseudouridine synthase, putative, expressed
	LOC_Os07g46610	cis-zeatin O-glucosyltransferase, putative, expressed
	LOC_Os07g46620	WD repeat-containing protein 55, putative, expressed
	LOC_Os07g48430	nucleoside-triphosphatase, putative, expressed
	LOC_Os07g48450	no apical meristem protein, putative, expressed
	LOC_Os07g48460	stress responsive protein, putative, expressed
	LOC_Os07g48490	stress responsive protein, putative, expressed
	LOC_Os07g48500	stress responsive protein, putative, expressed
	LOC_Os07g48510	thioredoxin, putative, expressed
	LOC_Os07g48520	gamete-specific hydroxyproline-rich glycoprotein a2, putative, expressed
	LOC_Os07g48550	no apical meristem protein, putative, expressed
	LOC_Os07g48560	homeobox domain containing protein, expressed
	LOC_Os07g48596	Myb transcription factor, putative, expressed
	LOC_Os07g48602	EMB1011, putative, expressed
	LOC_Os07g48610	hydrolase, alpha/beta fold family domain containing protein, expressed
	LOC_Os07g48630	ethylene-insensitive 3, putative, expressed	OsEIL2
	LOC_Os07g48640	short-chain dehydrogenase/reductase, putative, expressed
	LOC_Os07g48650	OsSub54 - Putative Subtilisin homologue, expressed
	LOC_Os08g40030	CUP-SHAPED COTYLEDON3, putative, expressed
	LOC_Os08g40090	leucine rich repeat containing protein, expressed
	LOC_Os08g40110	peptidase, putative, expressed
	LOC_Os08g4013	heavy metal-associated domain containing protein, expressed
	LOC_Os08g40140	geranylgeranyl transferase type-2 subunit beta, putative, expressed
	LOC_Os08g40150	AT hook motif domain containing protein, expressed
	LOC_Os08g40160	thylakoid lumen protein, chloroplast precursor, putative, expressed
	LOC_Os08g40170	cyclin-dependent kinase B2-1, putative, expressed
	LOC_Os08g40180	3-hydroxy-3-methylglutaryl-coenzyme A reductase, putative, expressed
	LOC_Os08g40200	Ser/Thr protein phosphatase family protein, putative, expressed
	LOC_Os08g40240	calvin cycle protein CP12, putative, expressed
	LOC_Os08g40260	OsSPL15 - SBP-box gene family member, expressed
	LOC_Os08g40270	lectin-like protein kinase, putative, expressed
	LOC_Os08g40280	lectin-like protein kinase, putative, expressed
	LOC_Os08g40330	sulfotransferase domain containing protein, expressed
	LOC_Os08g13920	glycosyl hydrolases family 16, putative, expressed
	LOC_Os08g13930	mannose-1-phosphate guanyltransferase, putative, expressed
	LOC_Os08g13980	glycosyl hydrolases family 16, putative, expressed
	LOC_Os08g13990	pentatricopeptide, putative, expressed
	LOC_Os08g14070	LYR motif containing protein, putative, expressed
	LOC_Os08g14180	flavonol sulfotransferase, putative, expressed
	LOC_Os08g14190	flavonol sulfotransferase, putative, expressed
	LOC_Os08g14200	glycosyl hydrolases family 16, putative, expressed
	LOC_Os08g14210	glycosyl hydrolases family 16, putative, expressed
	LOC_Os08g14230	villin, putative, expressed
	LOC_Os09g12590	transporter family protein, putative, expressed
	LOC_Os09g12600	phosphate/phosphate translocator, putative, expressed
	LOC_Os09g12620	GPI-anchored protein, putative, expressed
	LOC_Os09g12650	pyrophosphate--fructose 6-phosphate 1-phosphotransferase subunit alpha, putative, expressed
	LOC_Os09g12660	glucose-1-phosphate adenylyltransferase large subunit, chloroplast precursor, putative, expressed
	LOC_Os09g12710	WD domain, G-beta repeat domain containing protein, expressed
	LOC_Os09g12720	zinc finger, C3HC4 type domain containing protein, expressed
	LOC_Os09g12730	RNA recognition motif containing protein, expressed
	LOC_Os09g12750	Myb-like DNA-binding domain containing protein, putative, expressed
	LOC_Os09g12770	Myb-like DNA-binding domain containing protein, putative, expressed
	LOC_Os09g12790	potassium channel protein, putative, expressed
	LOC_Os09g12800	zinc finger Ran-binding domain-containing protein 2, putative, expressed
	LOC_Os09g12840	plant protein of unknown function domain containing protein, expressed
	LOC_Os09g26810	chlorophyll A-B binding protein, putative, expressed
	LOC_Os09g26700	choline/ethanolamine kinase, putative, expressed
	LOC_Os09g26710	major ampullate spidroin 2, putative, expressed
	LOC_Os09g26730	chaperonin, putative, expressed
	LOC_Os09g26760	DNA repair metallo-beta-lactamase family protein, expressed
	LOC_Os09g26770	ribosomal L18p/L5e family protein, putative, expressed
	LOC_Os09g26780	zinc-finger protein, putative, expressed
	LOC_Os09g26800	polygalacturonase, putative, expressed
	LOC_Os09g26820	exo70 exocyst complex subunit, putative, expressed
	LOC_Os09g26830	lung seven transmembrane domain containing protein, putative, expressed
	LOC_Os09g26880	aldehyde dehydrogenase, putative, expressed
	LOC_Os09g26870	BRCA1 C Terminus domain containing protein, expressed
	LOC_Os09g26920	OsSub57 - Putative Subtilisin homologue, expressed
	LOC_Os09g26900	ctr copper transporter family protein, putative, expressed
	LOC_Os09g26940	cytochrome P450, putative, expressed
	LOC_Os09g26950	cytochrome P450 monooxygenase CYP92A1, putative
	LOC_Os09g26960	cytochrome P450, putative, expressed
	LOC_Os09g26980	cytochrome P450, putative, expressed
	LOC_Os10g41580	protein binding protein, putative, expressed
	LOC_Os10g41590	zinc finger, C3HC4 type domain containing protein, expressed	OsHUB2; FRRP1
	LOC_Os10g41640	transcription factor HBP-1b, putative, expressed
	LOC_Os10g41650	OsFBX392 - F-box domain containing protein, expressed
	LOC_Os10g41660	zinc finger, C3HC4 type domain containing protein, expressed
	LOC_Os10g41689	photosystem II D2 protein, putative, expressed
	LOC_Os10g41710	chaperonin, putative, expressed
	LOC_Os10g41720	peroxidase precursor, putative, expressed
	LOC_Os10g41749	crcB-like protein, expressed
	LOC_Os10g41740	pentatricopeptide, putative, expressed
	LOC_Os10g41760	chlorophyllide a oxygenase, chloroplast precursor, putative, expressed
	LOC_Os10g41780	chlorophyllide a oxygenase, chloroplast precursor, putative, expressed
	LOC_Os10g41790	type II intron maturase protein, putative, expressed
	LOC_Os10g41820	dynamin family protein, putative, expressed
	LOC_Os10g41829	OsFBX393 - F-box domain containing protein, expressed
	LOC_Os10g41838	F-box protein interaction domain containing protein, expressed
	LOC_Os10g41900	mla1, putative, expressed
	LOC_Os10g41930	haloacid dehalogenase-like hydrolase family protein, putative, expressed
	LOC_Os10g41960	eukaryotic translation initiation factor 3 subunit B, putative, expressed
	LOC_Os10g41950	phosphatidylinositol N-acetylglucosaminyltransferase subunit P, putative, expressed
	LOC_Os11g39160	NBS-LRR disease resistance protein, putative, expressed
	LOC_Os11g39190	NB-ARC domain containing protein, putative, expressed
	LOC_Os11g39200	hAT dimerisation domain containing protein, expressed
	LOC_Os11g39220	acyl-coenzyme A oxidase, putative, expressed
	LOC_Os11g39260	NBS-LRR disease resistance protein, putative, expressed
	LOC_Os11g39280	disease resistance protein, putative, expressed
	LOC_Os11g39290	Leucine Rich Repeat family protein, expressed
	LOC_Os11g39310	NB-ARC domain containing protein, expressed
	LOC_Os11g39320	LZ-NBS-LRR class, putative, expressed
	LOC_Os11g39330	NB-ARC domain containing protein, putative, expressed
	LOC_Os11g39360	pentatricopeptide repeat domain containing protein, putative, expressed
	LOC_Os11g39370	BRASSINOSTEROID INSENSITIVE 1-associated receptor kinase 1 precursor, putative, expressed
	LOC_Os11g39420	jacalin-like lectin domain containing protein, expressed
	LOC_Os11g39450	cysteine-rich receptor-like protein kinase 7 precursor, putative, expressed
	LOC_Os12g36720	RGH1A, putative, expressed
	LOC_Os12g36730	stripe rust resistance protein Yr10, putative, expressed
	LOC_Os12g36740	splicing factor, arginine/serine-rich 18, putative, expressed
	LOC_Os12g36770	lipase class 3 family protein, putative, expressed
	LOC_Os12g36810	polygalacturonase, putative, expressed
	LOC_Os12g36830	pathogenesis-related Bet v I family protein, putative, expressed
	LOC_Os12g36840	pathogenesis-related Bet v I family protein, putative, expressed
	LOC_Os12g36850	pathogenesis-related Bet v I family protein, putative, expressed
	LOC_Os12g36860	pathogenesis-related protein 10, putative, expressed
	LOC_Os12g36870	uncharacterized glycosyltransferase, putative, expressed
	LOC_Os12g36880	pathogenesis-related Bet v I family protein, putative, expressed
	LOC_Os12g36890	CSLD4 - cellulose synthase-like family D, expressed	OsCSLD4; NRL1
	LOC_Os12g36900	drought induced 19 protein, putative, expressed
	LOC_Os12g36910	calmodulin binding protein, putative, expressed
	LOC_Os12g36920	calmodulin binding protein, putative, expressed
	LOC_Os12g36940	calmodulin binding protein, putative, expressed
	LOC_Os12g36950	CTP synthase, putative, expressed
	LOC_Os12g30990	OsFBX447 - F-box domain containing protein, expressed
	LOC_Os12g31000	pumilio-family RNA binding repeat domain containing protein, expressed
	LOC_Os12g31160	MLA10, putative, expressed
	LOC_Os12g31200	NB-ARC domain containing protein, expressed
GW	LOC_Os01g07280	disease resistance protein, putative, expressed
	LOC_Os01g07310	transporter-related, putative, expressed
	LOC_Os01g07300	uncharacterized 50.6 kDa protein in the 5region of gyrA and gyrB, putative, expressed
	LOC_Os01g07340	pentatricopeptide, putative, expressed
	LOC_Os01g07360	KIP1, putative, expressed
	LOC_Os01g07370	KIP1, putative, expressed
	LOC_Os01g07376	thioredoxin, putative, expressed
	LOC_Os01g07390	zinc finger, C3HC4 type family protein, expressed
	LOC_Os01g07410	growth regulator related protein, putative, expressed
	LOC_Os01g07400	WD40-like domain containing protein, putative, expressed
	LOC_Os01g07420	hydrolase, alpha/beta fold family protein, putative, expressed
	LOC_Os01g07430	myb-like DNA-binding domain containing protein, putative, expressed
	LOC_Os01g07450	MYB family transcription factor, putative, expressed
	LOC_Os01g07480	DUF260 domain containing protein, putative, expressed	OsRA2; OsCrll4
	LOC_Os01g07490	RST1, putative, expressed
	LOC_Os01g07500	alliin lyase precursor, putative, expressed
	LOC_Os01g07520	proline-rich family protein, putative, expressed
	LOC_Os01g07530	uncharacterized glycosyltransferase, putative, expressed
	LOC_Os01g07540	G-patch domain containing protein, expressed
	LOC_Os01g07560	receptor-like protein kinase 2 precursor, putative, expressed
	LOC_Os03g17810	DUF260 domain containing protein, putative, expressed
	LOC_Os03g17730	P-protein, putative, expressed
	LOC_Os03g17740	transporter, putative, expressed
	LOC_Os03g17760	RNA recognition motif containing protein, putative, expressed
	LOC_Os03g17780	WD domain, G-beta repeat domain containing protein, expressed
	LOC_Os03g17790	OsRCI2-5 - Putative low temperature and salt responsive protein, expressed
	LOC_Os03g17800	phosphatidylinositol transfer protein alpha isoform, putative, expressed
	LOC_Os03g17860	OsPDIL5-1 protein disulfide isomerase PDIL5-1, expressed
	LOC_Os03g17850	glycosyltransferase family 43 protein, putative, expressed
	LOC_Os03g17870	metallothionein, putative, expressed
	LOC_Os03g17900	hydrolase, alpha/beta fold family protein, putative, expressed
	LOC_Os03g17910	kinesin like protein, putative, expressed
	LOC_Os03g17920	RNA pseudouridine synthase, putative, expressed
	LOC_Os03g17930	alpha-taxilin, putative, expressed
	LOC_Os03g17940	phosphatase, putative, expressed
	LOC_Os03g17980	CAMK_KIN1/SNF1/Nim1_like_AMPKh.2 - CAMK includes calcium/calmodulin depedent protein kinases, expressed
	LOC_Os03g17990	Yip1 domain containing protein, expressed
	LOC_Os03g18000	phosphoinositide-specific phospholipase C, putative, expressed
	LOC_Os03g18010	phospholipase C, putative, expressed
	LOC_Os03g18020	rhodanese-like family protein, putative, expressed
	LOC_Os03g18030	leucoanthocyanidin dioxygenase, putative, expressed
	LOC_Os03g18050	OsSAUR13 - Auxin-responsive SAUR gene family member, expressed
	LOC_Os03g39650	cytochrome P450, putative, expressed
	LOC_Os03g39690	cytochrome P450, putative, expressed
	LOC_Os03g39710	transporter family protein, putative, expressed
	LOC_Os03g39760	cytochrome P450, putative, expressed
	LOC_Os03g39850	glutathione S-transferase, putative, expressed
	LOC_Os03g39860	acyl carrier protein, putative, expressed
	LOC_Os03g39910	XH domain containing protein, expressed
	LOC_Os03g40010	DEK C terminal domain containing protein, expressed
	LOC_Os03g40020	PPR repeat containing protein, expressed
	LOC_Os05g09380	AR791, putative, expressed
	LOC_Os05g09400	30S ribosomal protein S31, chloroplast precursor, putative, expressed
	LOC_Os05g09410	histidine-containing phosphotransfer protein 4, putative, expressed
	LOC_Os05g09440	NADP-dependent malic enzyme, chloroplast precursor, putative, expressed
	LOC_Os05g09480	OsIAA16 - Auxin-responsive Aux/IAA gene family member, expressed
	LOC_Os05g09490	peptidase, T1 family, putative, expressed
	LOC_Os05g09500	hexokinase, putative, expressed
	LOC_Os05g09520	IQ calmodulin-binding motif family protein, expressed	GSE5; GW5
	LOC_Os05g09550	Der1-like family domain containing protein, expressed	OsDER1
	LOC_Os05g09600	GA11916-PA, putative, expressed
	LOC_Os05g09620	SCC3, putative, expressed
	LOC_Os05g09630	homeobox domain containing protein, expressed
	LOC_Os05g09640	uncharacterized protein At4g06744 precursor, putative, expressed
	LOC_Os05g09650	ubiquinone biosynthesis protein COQ4, putative, expressed
	LOC_Os05g09660	HAD superfamily phosphatase, putative, expressed
	LOC_Os05g09680	acid phosphatase family, putative, expressed
	LOC_Os07g19444	regulatory protein, putative, expressed
	LOC_Os07g19460	mitochondrial carrier protein, putative, expressed
	LOC_Os07g19470	uncharacterized ACR, YggU family COG1872 containing protein, expressed
	LOC_Os07g19530	peptidase, putative, expressed
	LOC_Os07g19560	TATA-binding protein-associated factor 2N, putative, expressed
	LOC_Os07g20130	MATH domain containing protein, expressed
	LOC_Os07g20160	glycine-rich cell wall protein, putative, expressed
	LOC_Os07g20170	actin-depolymerizing factor, putative, expressed
	LOC_Os09g15050	ent-kaurene synthase A, chloroplast precursor, putative, expressed
	LOC_Os09g15170	nucleobase-ascorbate transporter, putative, expressed
	LOC_Os09g15200	ankyrin repeat family protein, putative, expressed
	LOC_Os09g19640	holocarboxylase synthetase, putative, expressed
	LOC_Os09g19650	3-ketoacyl-CoA synthase precursor, putative, expressed
	LOC_Os09g19700	protein kinase domain containing protein, expressed
	LOC_Os09g19710	hypersensitive-induced response protein, putative, expressed
	LOC_Os09g19734	isochorismate synthase 1, chloroplast precursor, putative, expressed
	LOC_Os09g19790	puromycin-sensitive aminopeptidase, putative, expressed
	LOC_Os09g19800	aminopeptidase, putative, expressed
	LOC_Os09g19820	aminopeptidase, putative, expressed
	LOC_Os09g19830	histone-lysine N-methyltransferase, putative, expressed
	LOC_Os09g19850	chloroplastic group IIA intron splicing facilitator CRS1, chloroplast precursor, putative, expressed
	LOC_Os09g19900	WD domain, G-beta repeat domain containing protein, expressed
	LOC_Os09g19920	metallo-beta-lactamase family protein, putative, expressed
	LOC_Os09g19930	HOTHEAD precursor, putative, expressed
	LOC_Os09g31380	jmjC domain-containing protein 5, putative, expressed
	LOC_Os09g31390	transcription factor, putative, expressed
	LOC_Os09g31400	ethylene-insensitive 3, putative, expressed
	LOC_Os09g31410	Os9bglu29 - beta-glucosidase homologue, similar to Os4bglu12 exoglucanase, expressed
	LOC_Os09g31420	Leucine rich repeat N-terminal domain containing protein, putative, expressed
	LOC_Os09g31430	Os9bglu30 - beta-glucosidase, similar to Os4bglu12 exoglucanase, expressed
	LOC_Os09g31438	OsSPL17 - SBP-box gene family member, expressed
	LOC_Os09g31450	polygalacturonase inhibitor 1 precursor, putative, expressed
	LOC_Os09g31454	MYB family transcription factor, putative, expressed
	LOC_Os09g31470	AT hook motif domain containing protein, expressed
	LOC_Os09g31478	auxin efflux carrier component, putative, expressed
	LOC_Os09g31482	splicing factor U2AF, putative, expressed
	LOC_Os09g31486	DnaK family protein, putative, expressed
	LOC_Os09g31490	reductase, putative, expressed
	LOC_Os09g31498	dihydroflavonol-4-reductase, putative, expressed
	LOC_Os09g31502	dehydrogenase, putative, expressed
	LOC_Os09g31506	dihydroflavonol-4-reductase, putative, expressed
	LOC_Os09g31514	dihydroflavonol-4-reductase, putative, expressed
	LOC_Os09g31518	cinnamoyl-CoA reductase, putative
	LOC_Os09g31522	dihydroflavonol-4-reductase, putative, expressed
	LOC_Os11g01140	AGC_PVPK_like_kin82y.18 - ACG kinases include homologs to PKA, PKG and PKC, expressed
	LOC_Os11g01154	dehydrogenase, putative, expressed
	LOC_Os11g01170	tonneau 1b, putative, expressed
	LOC_Os11g01180	ulp1 protease family protein, putative, expressed
	LOC_Os11g01200	senescence-induced receptor-like serine/threonine-protein kinase precursor, putative, expressed
	LOC_Os11g01210	HCF152, putative, expressed
	LOC_Os11g01240	IBR domain containing protein, expressed
	LOC_Os11g01270	mitochondrial substrate carrier family protein, putative, expressed
	LOC_Os11g01300	protein transport protein Sec61 subunit beta, putative, expressed
	LOC_Os11g01340	omega-3 fatty acid desaturase, chloroplast precursor, putative, expressed
	LOC_Os11g01350	ligA, putative, expressed
	LOC_Os11g01360	aspartic proteinase precursor, putative, expressed
	LOC_Os11g01370	PMR5, putative, expressed
	LOC_Os11g01380	clathrin heavy chain, putative, expressed
	LOC_Os11g01390	OsCML25 - Calmodulin-related calcium sensor protein, expressed
	LOC_Os11g01410	ammonium transporter protein, putative, expressed
	LOC_Os11g01420	ribosomal protein L10, putative, expressed
	LOC_Os11g01439	chloroplast unusual positioning protein, putative, expressed
	LOC_Os11g01450	phosphatidate cytidylyltransferase, putative, expressed
	LOC_Os11g29710	OsFBO4 - F-box and other domain containing protein, expressed
	LOC_Os11g29720	cytochrome P450, putative, expressed
	LOC_Os11g29750	plasma membrane ATPase, putative, expressed
	LOC_Os11g29780	plant-specific domain TIGR01627 family protein, expressed
	LOC_Os11g29790	receptor kinase, putative, expressed
	LOC_Os12g29280	disease resistance protein RGA3, putative, expressed
	LOC_Os12g29290	disease resistance protein RGA3, putative, expressed
	LOC_Os12g29300	CESA10 - cellulose synthase, expressed
	LOC_Os12g29330	no apical meristem protein, putative, expressed
	LOC_Os11g43820	myristoyl-acyl carrier protein thioesterase, chloroplast precursor, putative, expressed
	LOC_Os11g43830	pectinesterase, putative, expressed
	LOC_Os11g43860	sodium/calcium exchanger protein, putative, expressed
	LOC_Os11g43890	WD domain, G-beta repeat domain containing protein, expressed
	LOC_Os11g43900	translationally-controlled tumor protein, putative, expressed
	LOC_Os11g43934	pentatricopeptide, putative, expressed
	LOC_Os11g43950	dnaJ domain containing protein, expressed
	LOC_Os11g43960	mitochondrial carrier protein, putative, expressed
	LOC_Os11g43970	AAA-type ATPase family protein, putative, expressed
	LOC_Os11g43980	peroxidase precursor, putative, expressed
	LOC_Os12g29350	ATP binding protein, putative, expressed
	LOC_Os12g29370	ZmEBE-1 protein, putative, expressed
	LOC_Os12g29400	GRAM domain containing protein, expressed
	LOC_Os12g29430	OsWAK125 - OsWAK receptor-like protein OsWAK-RLP, expressed
	LOC_Os12g29434	wall-associated receptor kinase 3 precursor, putative, expressed
	LOC_Os12g29480	SAM domain containing protein, putative, expressed
TGW	LOC_Os01g02720	elongation factor Tu, putative, expressed
	LOC_Os01g02730	TAK14, putative, expressed
	LOC_Os01g02750	protein kinase domain containing protein, expressed
	LOC_Os01g02760	receptor-like kinase, putative, expressed
	LOC_Os01g02770	resistance-related receptor-like kinase, putative, expressed
	LOC_Os01g02780	TAK33, putative, expressed
	LOC_Os01g02790	protein kinase domain containing protein, expressed
	LOC_Os01g02800	receptor-like kinase ARK1AS, putative, expressed
	LOC_Os01g02810	resistance-related receptor-like kinase, putative, expressed
	LOC_Os01g02840	resistance-related receptor-like kinase, putative, expressed
	LOC_Os01g02830	receptor-like kinase ARK1AS, putative, expressed
	LOC_Os01g02870	auxin-induced protein 5NG4, putative, expressed
	LOC_Os01g02880	fructose-bisphospate aldolase isozyme, putative, expressed
	LOC_Os01g02884	ATP-dependent RNA helicase DHX36, putative, expressed
	LOC_Os01g02890	phosphatidylserine synthase, putative, expressed
	LOC_Os01g02900	glycosyltransferase, putative, expressed
	LOC_Os01g02910	glycosyltransferase, putative, expressed
	LOC_Os01g02920	glycosyltransferase protein, putative, expressed
	LOC_Os01g02930	glycosyltransferase protein, putative, expressed
	LOC_Os01g02940	glycosyltransferase protein, putative, expressed
	LOC_Os01g72860	MAC/Perforin domain containing protein, putative, expressed
	LOC_Os01g72870	BAS1, putative, expressed
	LOC_Os01g72880	DNA mismatch repair protein Mlh1, putative, expressed
	LOC_Os01g72900	abscisic stress-ripening, putative, expressed
	LOC_Os01g72910	abscisic stress-ripening, putative, expressed
	LOC_Os01g72930	pentatricopeptide, putative, expressed
	LOC_Os01g72940	phosphatidylserine decarboxylase, putative, expressed
	LOC_Os01g72970	DUF630/DUF632 domains containing protein, putative, expressed
	LOC_Os01g72980	tRNA uridine 5-carboxymethylaminomethyl modification enzyme gidA, putative, expressed
	LOC_Os01g72980	tRNA uridine 5-carboxymethylaminomethyl modification enzyme gidA, putative, expressed
	LOC_Os01g72680	disease resistance protein RPS2, putative, expressed
	LOC_Os01g72690	NAD kinase, putative, expressed
	LOC_Os01g72730	cytochrome P450, putative, expressed
	LOC_Os01g72740	cytochrome P450, putative, expressed
	LOC_Os01g72760	cytochrome P450, putative, expressed
	LOC_Os01g72790	cyclin-dependent kinase, putative, expressed
	LOC_Os01g72800	signal recognition particle receptor, putative, expressed
	LOC_Os01g72810	secreted glycoprotein, putative, expressed
	LOC_Os01g72820	CRS1/YhbY domain containing protein, putative, expressed
	LOC_Os01g72834	RNA recognition motif containing protein, putative, expressed
	LOC_Os01g72850	GDSL-motif lipase/hydrolase family protein, putative, expressed
	LOC_Os01g72680	disease resistance protein RPS2, putative, expressed
	LOC_Os01g72690	NAD kinase, putative, expressed
	LOC_Os01g72730	cytochrome P450, putative, expressed
	LOC_Os01g72740	cytochrome P450, putative, expressed
	LOC_Os01g72760	cytochrome P450, putative, expressed
	LOC_Os01g72790	cyclin-dependent kinase, putative, expressed
	LOC_Os01g72800	signal recognition particle receptor, putative, expressed
	LOC_Os01g72810	secreted glycoprotein, putative, expressed
	LOC_Os01g72820	CRS1/YhbY domain containing protein, putative, expressed
	LOC_Os01g72834	RNA recognition motif containing protein, putative, expressed
	LOC_Os01g72850	GDSL-motif lipase/hydrolase family protein, putative, expressed
	LOC_Os02g31290	AML1, putative, expressed	LARGE1; OML4
	LOC_Os02g31300	UBX domain containing protein, expressed
	LOC_Os02g31874	DUF803 domain containing, putative, expressed
	LOC_Os02g31890	ZOS2-08 - C2H2 zinc finger protein, expressed
	LOC_Os02g31910	potassium transporter, putative, expressed
	LOC_Os02g31940	potassium transporter, putative, expressed
	LOC_Os02g31960	ATP/GTP binding protein, putative, expressed
	LOC_Os02g31980	proton-dependent oligopeptide transport, putative, expressed
	LOC_Os02g32030	elongation factor, putative, expressed
	LOC_Os02g32040	AP2 domain containing protein, expressed
	LOC_Os03g01630	expansin precursor, putative, expressed
	LOC_Os03g01640	expansin precursor, putative, expressed
	LOC_Os03g01650	expansin precursor, putative, expressed
	LOC_Os03g01660	SKP1, putative, expressed
	LOC_Os03g01720	protein binding protein, putative, expressed
	LOC_Os03g01590	PAIR1, putative, expressed
	LOC_Os03g01600	aminotransferase domain containing protein, putative, expressed
	LOC_Os03g01610	expansin precursor, putative, expressed
	LOC_Os03g01750	dual specificity protein phosphatase, putative, expressed
	LOC_Os03g01760	exostosin family domain containing protein, expressed
	LOC_Os03g01770	rhodanese, putative, expressed
	LOC_Os03g01790	zinc finger, C3HC4 type domain containing protein, expressed
	LOC_Os03g01800	glycosyl hydrolases family 16, putative, expressed
	LOC_Os03g01810	SNF7 domain containing protein, putative, expressed
	LOC_Os03g01820	fatty acid hydroxylase, putative, expressed
	LOC_Os03g01830	DEAD-box ATP-dependent RNA helicase, putative, expressed
	LOC_Os03g01850	cyclin-dependent kinase A-1, putative, expressed
	LOC_Os03g01840	knotted 1-binding protein 36, putative, expressed
	LOC_Os03g01790	zinc finger, C3HC4 type domain containing protein, expressed
	LOC_Os03g01880	possible lysine decarboxylase domain containing protein, expressed
	LOC_Os03g01890	START domain containing protein, expressed
	LOC_Os03g01900	40S ribosomal protein S17, putative, expressed
	LOC_Os03g01910	transcription factor BTF3, putative, expressed
	LOC_Os03g55420	peroxidase precursor, putative, expressed
	LOC_Os03g55490	casein kinase II subunit alpha-2, putative, expressed
	LOC_Os03g55530	HLS, putative, expressed
	LOC_Os03g55540	ZOS3-18 - C2H2 zinc finger protein, expressed
	LOC_Os03g55560	STE_MEKK_ste11_MAP3K.15 - STE kinases include homologs to sterile 7, sterile 11 and sterile 20 from yeast, expressed
	LOC_Os03g55570	upstream activation factor subunit spp27, putative, expressed
	LOC_Os03g55550	helix-loop-helix DNA-binding domain containing protein, expressed
	LOC_Os03g55570	upstream activation factor subunit spp27, putative, expressed
	LOC_Os03g55590	MYB family transcription factor, putative, expressed
	LOC_Os03g55600	CAMK_CAMK_like.22 - CAMK includes calcium/calmodulin depedent protein kinases, expressed
	LOC_Os03g55610	dof zinc finger domain containing protein, putative, expressed
	LOC_Os03g55620	CAMK_CAMK_like_Aur_like.2 - CAMK includes calcium/calmodulin depedent protein kinases, expressed
	LOC_Os03g55640	OsSigP2 - Putative Type I Signal Peptidase homologue; employs a putative Ser/Lys catalytic dyad, expressed
	LOC_Os03g55660	nucleoporin, putative, expressed
	LOC_Os03g55730	SSA2 - 2S albumin seed storage family protein precursor, putative, expressed
	LOC_Os03g55720	cytochrome b6f complex subunit, putative, expressed
	LOC_Os04g35260	DEAD/DEAH box helicase domain containing protein, expressed
	LOC_Os04g35270	alpha-1,4-fucosyltransferase, putative, expressed
	LOC_Os04g35250	MONOCULM 1, putative, expressed
	LOC_Os04g35140	OsSub41 - Putative Subtilisin homologue, expressed
	LOC_Os04g36640	dehydration-responsive element-binding protein, putative, expressed
	LOC_Os04g35160	CorA-like magnesium transporter protein, putative, expressed
	LOC_Os04g35180	co-chaperone GrpE protein, putative, expressed
	LOC_Os04g35190	OsFBX133 - F-box domain containing protein, expressed
	LOC_Os04g35240	CAMK_CAMK_like.25 - CAMK includes calcium/calmodulin depedent protein kinases, expressed
	LOC_Os04g35210	Leucine Rich Repeat family protein, expressed
	LOC_Os04g35280	neutral/alkaline invertase, putative, expressed
	LOC_Os04g35290	OsPDIL5-2 protein disulfide isomerase PDIL5-2, expressed
	LOC_Os04g35300	SLL1 protein, putative, expressed
	LOC_Os04g35305	tetratricopeptide-like helical, putative, expressed
	LOC_Os04g35310	MBTB4 - Bric-a-Brac, Tramtrack, Broad Complex BTB domain with Meprin and TRAF Homology MATH domain, expressed
	LOC_Os04g35340	MrBTB1 - Bric-a-Brac, Tramtrack, Broad Complex BTB domain with Meprin and TRAF Homology MATH-related domain, expressed
	LOC_Os04g35370	MBTB5 - Bric-a-Brac, Tramtrack, Broad Complex BTB domain with Meprin and TRAF Homology MATH domain, expressed
	LOC_Os04g35420	helicase conserved C-terminal domain containing protein, expressed
	LOC_Os05g01050	DNA-binding protein-related, putative, expressed
	LOC_Os05g01090	pex14, putative, expressed
	LOC_Os05g01110	ribosomal protein L28 protein, putative, expressed
	LOC_Os05g01120	cytochrome P450, putative, expressed
	LOC_Os05g01140	methyltransferase, putative, expressed
	LOC_Os05g01180	zinc knuckle family protein, expressed
	LOC_Os05g01200	exonuclease, putative, expressed
	LOC_Os05g01230	zinc finger, C3HC4 type domain containing protein, expressed
	LOC_Os05g01240	AML1, putative, expressed
	LOC_Os05g01250	SNF7 domain containing protein, putative, expressed
	LOC_Os05g01262	translocon-associated protein beta domain containing protein, expressed
	LOC_Os05g01270	peptidyl-prolyl cis-trans isomerase, putative, expressed
	LOC_Os05g01310	ankyrin repeat family protein, putative, expressed
	LOC_Os05g01380	polygalacturonase inhibitor precursor, putative, expressed
	LOC_Os05g01370	polygalacturonase inhibitor precursor, putative, expressed
	LOC_Os05g01430	polygalacturonase inhibitor 2 precursor, putative, expressed
	LOC_Os05g01440	phosphoribosylformylglycinamidine synthase, putative, expressed
	LOC_Os05g01444	polygalacturonase inhibitor precursor, putative, expressed
	LOC_Os05g01450	eukaryotic translation initiation factor 3 subunit F, putative, expressed
	LOC_Os05g01460	STIP1 homology and U box-containing protein 1, putative, expressed
	LOC_Os05g01470	methionine S-methyltransferase, putative, expressed
	LOC_Os05g01050	DNA-binding protein-related, putative, expressed
	LOC_Os05g20570	invertase/pectin methylesterase inhibitor family protein, putative, expressed
	LOC_Os06g02500	superoxide dismutase, chloroplast, putative, expressed
	LOC_Os06g02510	ribosomal protein L13, putative, expressed
	LOC_Os06g02520	interacting protein of DMI3, putative, expressed
	LOC_Os06g02550	CPuORF21 - conserved peptide uORF-containing transcript, expressed
	LOC_Os06g02560	growth-regulating factor, putative, expressed
	LOC_Os06g02570	syntaxin, putative, expressed
	LOC_Os06g02580	high-affinity nickel-transport family protein, putative, expressed
	LOC_Os06g02590	DUF1336 domain containing protein, expressed
	LOC_Os06g02600	DAG protein, chloroplast precursor, putative, expressed
	LOC_Os06g02610	folic acid binding protein, putative, expressed
	LOC_Os06g02620	chaperone protein dnaJ, putative, expressed
	LOC_Os06g02640	ripening-related protein precursor, putative, expressed
	LOC_Os06g02730	aspartic proteinase nepenthesin-2 precursor, putative, expressed
	LOC_Os06g02780	aspartic protease, putative, expressed
	LOC_Os06g02900	aspartic proteinase nepenthesin-2 precursor, putative, expressed
	LOC_Os06g45000	ubiquitin-conjugating enzyme, putative, expressed
	LOC_Os06g45020	STRUBBELIG-RECEPTOR FAMILY 3 precursor, putative, expressed
	LOC_Os06g45040	B-box zinc finger family protein, putative, expressed
	LOC_Os06g45050	clathrin assembly protein, putative, expressed
	LOC_Os06g45070	diphthamide biosynthesis protein 3, putative, expressed
	LOC_Os06g45080	rabGAP/TBC domain-containing protein, putative, expressed
	LOC_Os06g45110	DNA binding protein, putative, expressed
	LOC_Os06g45100	FAD binding domain of DNA photolyase domain containing protein, expressed
	LOC_Os06g45120	ATP synthase, putative, expressed
	LOC_Os06g45140	bZIP transcription factor domain containing protein, expressed
	LOC_Os06g45150	pollen allergen, putative, expressed
	LOC_Os06g45160	pollen allergen, putative, expressed
	LOC_Os06g45180	pollen allergen, putative, expressed
	LOC_Os06g45190	pollen allergen, putative, expressed
	LOC_Os06g45190	pollen allergen, putative, expressed
	LOC_Os06g45230	pollen allergen, putative, expressed
	LOC_Os06g45240	inactive receptor kinase At2g26730 precursor, putative, expressed
	LOC_Os06g45210	pollen allergen, putative, expressed
	LOC_Os06g45250	tRNA pseudouridine synthase family protein, putative, expressed
	LOC_Os06g45280	protein kinase APK1B, chloroplast precursor, putative, expressed
	LOC_Os06g45280	protein kinase APK1B, chloroplast precursor, putative, expressed
	LOC_Os06g45300	serine/threonine-protein kinase HT1, putative, expressed
	LOC_Os06g45310	OsSPL11 - SBP-box gene family member, expressed
	LOC_Os06g45320	DEFL27 - Defensin and Defensin-like DEFL family
	LOC_Os06g45340	peptidyl-prolyl cis-trans isomerase, FKBP-type, putative, expressed
	LOC_Os06g45330	endonuclease V, putative, expressed
	LOC_Os07g01370	peroxidase precursor, putative, expressed
	LOC_Os07g01380	peroxidase precursor, putative, expressed
	LOC_Os07g01400	peroxidase precursor, putative, expressed
	LOC_Os07g01410	peroxidase precursor, putative, expressed
	LOC_Os07g01420	peroxidase precursor, putative, expressed
	LOC_Os07g01440	plastocyanin-like domain containing protein, putative, expressed
	LOC_Os07g01450	DNA directed RNA polymerase, 7 kDa subunit domain containing protein, expressed
	LOC_Os07g01470	circumsporozoite protein precursor, putative, expressed
	LOC_Os07g01480	oxygen evolving enhancer protein 3 domain containing protein, expressed
	LOC_Os07g01480	oxygen evolving enhancer protein 3 domain containing protein, expressed
	LOC_Os07g01540	Ser/Thr protein phosphatase family protein, putative, expressed
	LOC_Os07g01550	leucine rich repeat domain containing protein, putative, expressed
	LOC_Os07g01560	transporter family protein, putative, expressed
	LOC_Os07g01600	dirigent, putative, expressed
	LOC_Os07g01620	dirigent, putative, expressed
	LOC_Os07g01660	dirigent, putative, expressed
	LOC_Os07g01680	dirigent, putative, expressed
	LOC_Os07g01640	retrotransposon protein, putative, unclassified, expressed
	LOC_Os07g01710	phytosulfokine receptor precursor, putative, expressed
	LOC_Os07g46140	transposon protein, putative, unclassified, expressed
	LOC_Os07g46160	MBTB14 - Bric-a-Brac, Tramtrack, Broad Complex BTB domain with Meprin and TRAF Homology MATH domain, expressed
	LOC_Os07g46170	OsRhmbd13 - Putative Rhomboid homologue, expressed
	LOC_Os07g46180	PWWP domain containing protein, expressed
	LOC_Os07g46190	pectinesterase, putative, expressed
	LOC_Os07g46210	LTPL2 - Protease inhibitor/seed storage/LTP family protein precursor, expressed
	LOC_Os07g46220	SNARE associated Golgi protein, putative, expressed
	LOC_Os07g46240	choline transporter-related, putative, expressed
	LOC_Os07g46280	Os7bglu26 - beta-mannosidase/glucosidase/exoglucanase, expressed
	LOC_Os07g46310	magnesium-chelatase, putative, expressed
	LOC_Os07g46320	uncharacterized UPF0114 domain containing protein, expressed
	LOC_Os07g46330	uncharacterized UPF0114 domain containing protein, expressed
	LOC_Os07g46340	methyltransferase, putative, expressed
	LOC_Os07g46350	OsSCP40 - Putative Serine Carboxypeptidase homologue, expressed
	LOC_Os08g03670	galactosyltransferase family protein, putative, expressed
	LOC_Os08g03676	pentatricopeptide, putative, expressed
	LOC_Os08g03682	cytochrome P450, putative, expressed
	LOC_Os08g03690	LTPL24 - Protease inhibitor/seed storage/LTP family protein precursor, expressed
	LOC_Os08g03700	glycerol-3-phosphate acyltransferase, putative, expressed
	LOC_Os08g03870	2-aminoethanethiol dioxygenase, putative, expressed
	LOC_Os08g04010	2-aminoethanethiol dioxygenase, putative, expressed
	LOC_Os12g36720	RGH1A, putative, expressed
	LOC_Os12g36730	stripe rust resistance protein Yr10, putative, expressed
	LOC_Os12g36740	splicing factor, arginine/serine-rich 18, putative, expressed
	LOC_Os12g36770	lipase class 3 family protein, putative, expressed
	LOC_Os12g36810	polygalacturonase, putative, expressed
	LOC_Os12g36830	pathogenesis-related Bet v I family protein, putative, expressed
	LOC_Os12g36840	pathogenesis-related Bet v I family protein, putative, expressed
	LOC_Os12g36850	pathogenesis-related Bet v I family protein, putative, expressed
	LOC_Os12g36860	pathogenesis-related protein 10, putative, expressed
	LOC_Os12g36870	uncharacterized glycosyltransferase, putative, expressed
	LOC_Os12g36880	pathogenesis-related Bet v I family protein, putative, expressed
	LOC_Os12g36890	CSLD4 - cellulose synthase-like family D, expressed	OsCSLD4; NRL1
	LOC_Os12g36900	drought induced 19 protein, putative, expressed
	LOC_Os12g36910	calmodulin binding protein, putative, expressed
	LOC_Os12g36920	calmodulin binding protein, putative, expressed
	LOC_Os12g36940	calmodulin binding protein, putative, expressed
	LOC_Os12g36950	CTP synthase, putative, expressed
	LOC_Os02g14140	cytokinin inducible protein, putative, expressed
	LOC_Os02g14180	peroxidase precursor, putative, expressed
	LOC_Os02g14160	peroxidase precursor, putative, expressed
	LOC_Os02g14170	peroxidase precursor, putative, expressed
	LOC_Os02g14190	spermidine synthase, putative, expressed
	LOC_Os02g14290	scramblase, putative, expressed
	LOC_Os02g54890	UDP-glucuronate 4-epimerase, putative, expressed
	LOC_Os02g54960	carboxyl-terminal proteinase, putative, expressed
	LOC_Os02g54860	ankyrin repeat-rich protein, putative, expressed
	LOC_Os02g54910	atATG18b, putative, expressed
	LOC_Os02g54880	cytochrome c oxidase subunit, putative, expressed
	LOC_Os02g54900	STE_PAK_Ste20_STLK.2 - STE kinases include homologs to sterile 7, sterile 11 and sterile 20 from yeast, expressed
	LOC_Os02g54980	pheophorbide a oxygenase, chloroplast precursor, putative, expressed
	LOC_Os02g55120	translation initiation factor IF-3, putative, expressed
	LOC_Os02g54990	TMS membrane protein/tumour differentially expressed protein, putative, expressed
	LOC_Os02g55130	OsSCP10 - Putative Serine Carboxypeptidase homologue, expressed
	LOC_Os02g55000	zinc finger CCCH-type with G patch domain-containing protein, putative, expressed
	LOC_Os02g55134	cytochrome c oxidase copper chaperone, putative, expressed
	LOC_Os02g55080	snf1-related kinase interactor 2, putative, expressed
	LOC_Os02g55140	leucine aminopeptidase, chloroplast precursor, putative, expressed
	LOC_Os02g55020	uncharacterized PPR-repeat protein, putative, expressed
	LOC_Os02g55030	hydrolase, NUDIX family, domain containing protein, expressed
	LOC_Os02g55050	OsFBX64 - F-box domain containing protein, expressed
	LOC_Os02g55060	cytochrome b5-like Heme/Steroid binding domain containing protein, expressed
	LOC_Os02g15510	BED zinc finger family protein, expressed
	LOC_Os02g15550	spermidine synthase, putative, expressed
	LOC_Os02g15580	cyclic nucleotide-gated ion channel 1, putative, expressed
	LOC_Os02g15594	protein phosphatase 2C, putative, expressed
	LOC_Os02g15610	40S ribosomal protein S15a, putative, expressed
	LOC_Os02g15620	CAPIP1, putative, expressed
	LOC_Os02g15640	CAPIP1, putative, expressed
	LOC_Os02g15660	tetratricopeptide repeat, putative, expressed
	LOC_Os02g15690	polygalacturonase, putative, expressed
	LOC_Os02g15710	plastocyanin-like domain containing protein, putative, expressed
	LOC_Os02g15730	plastocyanin-like domain containing protein, putative, expressed
	LOC_Os02g15760	helix-loop-helix DNA-binding domain containing protein, expressed
	LOC_Os03g38970	metal ion binding protein, putative, expressed
	LOC_Os03g39000	inositol-1-monophosphatase, putative, expressed
	LOC_Os03g38980	tRNA synthetases class II domain containing protein, expressed
	LOC_Os03g39050	no apical meristem protein, expressed
	LOC_Os03g39129	frigida, putative, expressed
	LOC_Os03g38990	DNA-binding protein, putative, expressed
	LOC_Os03g39040	zinc knuckle domain containing protein, expressed
	LOC_Os03g39010	possible lysine decarboxylase domain containing protein, expressed
	LOC_Os03g39020	Kinesin motor domain domain containing protein, expressed
	LOC_Os03g39100	no apical meristem protein, expressed
	LOC_Os03g39150	protein kinase domain containing protein, expressed
	LOC_Os03g39160	frigida, putative, expressed
	LOC_Os03g39170	frigida, putative, expressed
	LOC_Os03g39230	OTU-like cysteine protease family protein, putative, expressed
	LOC_Os04g19920	OsFBL13 - F-box domain and LRR containing protein, expressed
	LOC_Os04g19800	F-box domain containing protein, expressed
	LOC_Os04g19810	OsFBL12 - F-box domain and LRR containing protein, expressed
	LOC_Os04g20164	amine oxidase precursor, putative, expressed
	LOC_Os04g20070	tropinone reductase 2, putative, expressed
	LOC_Os05g01380	polygalacturonase inhibitor precursor, putative, expressed
	LOC_Os05g01470	methionine S-methyltransferase, putative, expressed
	LOC_Os05g01310	ankyrin repeat family protein, putative, expressed
	LOC_Os05g01450	eukaryotic translation initiation factor 3 subunit F, putative, expressed
	LOC_Os05g01430	polygalacturonase inhibitor 2 precursor, putative, expressed
	LOC_Os05g01480	ras-related protein, putative, expressed
	LOC_Os05g01370	polygalacturonase inhibitor precursor, putative, expressed
	LOC_Os05g01460	STIP1 homology and U box-containing protein 1, putative, expressed
	LOC_Os05g01490	ras-related protein, putative, expressed
	LOC_Os05g01500	tubulin-specific chaperone E, putative, expressed
	LOC_Os05g01440	phosphoribosylformylglycinamidine synthase, putative, expressed
	LOC_Os05g01444	polygalacturonase inhibitor precursor, putative, expressed
	LOC_Os05g01560	vacuolar ATP synthase, putative, expressed
	LOC_Os05g01590	heat shock protein DnaJ, putative, expressed
	LOC_Os05g01510	cytoplasmic membrane protein, putative, expressed
	LOC_Os05g01570	auxin-induced protein 5NG4, putative, expressed
	LOC_Os05g01620	OsFBX155 - F-box domain containing protein, expressed
	LOC_Os05g01520	ECT protein, putative, expressed
	LOC_Os05g01580	integral membrane protein DUF6 containing protein, expressed
	LOC_Os05g01600	actin, putative, expressed
	LOC_Os05g01630	OsFBX156 - F-box domain containing protein, expressed
	LOC_Os05g01540	serine/arginine repetitive matrix protein 1, putative, expressed
	LOC_Os05g01610	FYVE zinc finger domain containing protein, expressed
	LOC_Os05g01550	ZOS5-01 - C2H2 zinc finger protein, expressed
	LOC_Os06g32550	THION14 - Plant thionin family protein precursor, putative, expressed
	LOC_Os06g32600	THION15 - Plant thionin family protein precursor, expressed
	LOC_Os06g32740	OsSCP35 - Putative Serine Carboxypeptidase homologue, expressed
	LOC_Os06g32730	eukaryotic initiation factor iso-4F subunit p82-34, putative, expressed
	LOC_Os06g32750	latency associated nuclear antigen, putative
	LOC_Os06g32720	zinc finger C-x8-C-x5-C-x3-H type family protein, expressed
	LOC_Os06g32770	OsSCP36 - Putative Serine Carboxypeptidase homologue, expressed
	LOC_Os07g29200	mycolic acid methyl transferase, putative, expressed
	LOC_Os07g29220	Cyclopropane-fatty-acyl-phospholipid synthase, putative, expressed
	LOC_Os07g29310	OsSAUR30 - Auxin-responsive SAUR gene family member, expressed
	LOC_Os07g29230	LTPL63 - Protease inhibitor/seed storage/LTP family protein precursor, putative, expressed
	LOC_Os07g29320	rRNA-processing protein EBP2, putative, expressed
	LOC_Os07g29290	expansin precursor, putative, expressed
	LOC_Os07g29330	serine/threonine-protein kinase CTR1, putative, expressed
	LOC_Os07g46370	WD domain, G-beta repeat domain containing protein, expressed
	LOC_Os07g46450	pleckstrin homology domain-containing protein, putative, expressed
	LOC_Os07g46490	phosphatidylinositol-4-phosphate 5-kinase, putative, expressed
	LOC_Os07g46380	glycosyltransferase, putative, expressed
	LOC_Os07g46460	ferredoxin-dependent glutamate synthase, chloroplast precursor, putative, expressed
	LOC_Os07g46390	TRAF-type zinc finger domain-containing protein 1, putative, expressed
	LOC_Os07g46440	ribosomal protein, putative, expressed
	LOC_Os07g46480	eukaryotic aspartyl protease domain containing protein, expressed
	LOC_Os07g46410	bifunctional thioredoxin reductase/thioredoxin, putative, expressed
	LOC_Os07g46500	ankyrin repeat domain containing protein, putative, expressed
	LOC_Os07g46570	glutaredoxin, putative, expressed
	LOC_Os07g46600	RNA pseudouridine synthase, putative, expressed
	LOC_Os07g46540	condensin complex subunit 1, putative, expressed
	LOC_Os07g46580	DEAD-box ATP-dependent RNA helicase, putative, expressed
	LOC_Os07g46520	rhythmically expressed gene 2 protein, putative, expressed
	LOC_Os07g46590	SNF2 family N-terminal domain containing protein, expressed
	LOC_Os07g46555	F-box domain containing protein, expressed
	LOC_Os07g46610	cis-zeatin O-glucosyltransferase, putative, expressed
	LOC_Os07g46550	annexin, putative, expressed
	LOC_Os07g46620	WD repeat-containing protein 55, putative, expressed
	LOC_Os07g46560	seven in absentia protein family domain containing protein, expressed
	LOC_Os08g01510	cytochrome P450, putative, expressed
	LOC_Os08g01580	NBS-LRR disease resistance protein, putative, expressed
	LOC_Os08g01650	Rf1, mitochondrial precursor, putative, expressed
	LOC_Os08g01620	shwachman-Bodian-Diamond syndrome protein, putative, expressed
	LOC_Os08g01520	cytochrome P450, putative, expressed
	LOC_Os08g01600	polygalacturonase, putative, expressed
	LOC_Os08g01660	mago nashi, putative, expressed
	LOC_Os08g01630	DNA repair metallo-beta-lactamase, putative, expressed
	LOC_Os08g01610	DUF250 domain containing protein, putative, expressed
	LOC_Os08g01680	WD domain, G-beta repeat domain containing protein, expressed
	LOC_Os08g01640	Rf1, mitochondrial precursor, putative, expressed
	LOC_Os08g01670	invertase/pectin methylesterase inhibitor family protein, putative, expressed
	LOC_Os08g01700	basic helix-loop-helix family protein, putative, expressed
	LOC_Os08g01760	dehydrogenase, putative, expressed
	LOC_Os08g01810	matrix attachment region binding protein, putative, expressed
	LOC_Os08g01710	GLTP domain containing protein, putative, expressed
	LOC_Os08g01780	OsIAA25 - Auxin-responsive Aux/IAA gene family member, expressed
	LOC_Os08g01750	SAC domain containing protein, putative, expressed
	LOC_Os08g01740	VHS and GAT domain containing protein, expressed
	LOC_Os08g01794	bromodomain domain containing protein, expressed
	LOC_Os08g01770	adenylate kinase, putative, expressed
	LOC_Os08g01830	TKL_IRAK_CR4L.6 - The CR4L subfamily has homology with Crinkly4, expressed
	LOC_Os09g13410	plant protein of unknown function domain containing protein, expressed
	LOC_Os09g13420	mucin, putative
	LOC_Os09g13470	plant protein of unknown function domain containing protein, expressed
	LOC_Os09g13530	zinc finger C-x8-C-x5-C-x3-H type family protein, expressed
	LOC_Os09g13570	CPuORF2 - conserved peptide uORF-containing transcript, expressed
	LOC_Os11g43740	OsMADS68 - MADS-box family gene with MIKC* type-box, expressed
	LOC_Os11g43790	DUF581 domain containing protein, expressed
	LOC_Os11g43700	RGH1A, putative, expressed
	LOC_Os11g43750	polygalacturonase, putative, expressed
	LOC_Os11g43770	Leucine Rich Repeat family protein, expressed
	LOC_Os11g43760	lipase class 3 family protein, putative, expressed
	LOC_Os11g43800	PPR repeat domain containing protein, putative, expressed
	LOC_Os11g43820	myristoyl-acyl carrier protein thioesterase, chloroplast precursor, putative, expressed
	LOC_Os11g43830	pectinesterase, putative, expressed
	LOC_Os11g43950	dnaJ domain containing protein, expressed
	LOC_Os11g43980	peroxidase precursor, putative, expressed
	LOC_Os11g43890	WD domain, G-beta repeat domain containing protein, expressed
	LOC_Os11g43960	mitochondrial carrier protein, putative, expressed
	LOC_Os11g43860	sodium/calcium exchanger protein, putative, expressed
	LOC_Os11g43934	pentatricopeptide, putative, expressed
	LOC_Os11g43970	AAA-type ATPase family protein, putative, expressed
	LOC_Os11g43900	translationally-controlled tumor protein, putative, expressed
